# Supplementary material for: Extracellular vesicles from Heligmosomoides bakeri and Trichuris muris contain distinct microRNA families and small RNAs that could underpin different functions in the host
Source: Int J Parasitol. 2020 Aug;50(9):719–29. doi: 10.1016/j.ijpara.2020.06.002 (PMC7435682; doi:10.1016/j.ijpara.2020.06.002)
Supplement: Supplementary data 2 [file mmc2.xlsx]

## Sheet: Sheet1
Supplementary Table S1. Summary table of datasets analysed in this study.
Sample	Number of libraries	EV purification	Polyphosphatase	Dnase	Library preparation	Reference
Heligmosomoides bakeri EVs	n=3	Ultracentrifuge	N	N	Trueseq/Miseq	Buck, A. H., Coakley, G., Simbari, F., McSorley, H. J., Quintana, J. F., Le Bihan, T., Kumar, S., Abreu-Goodger, C., Lear, M., Harcus, Y., Ceroni, A., Babayan, S. A., Blaxter, M., Ivens, A. and Maizels, R. M., 2014. Exosomes secreted by nematode parasites transfer small RNAs to mammalian cells and modulate innate immunity. Nat. Commun. 5, 5488.
						GSM1349740	R09
H. bakeri EVs	n=2	Ultracentrifuge	+/-	N	CleanTag	Chow, F. W. N., Koutsovoulos, G., Ovando-V, C., Neophytou, K., BermúdezBerm, J. R., Laetsch, D. R., Robertson, E., Kumar, S., Claycomb, J. M., Blaxter, M., Abreu-Goodger, C. and Buck, A. H., 2019. Secretion of an Argonaute protein by a parasitic nematode and the evolution of its siRNA guides. Nucleic Acids Res. 47(7), 3594–3606.
						GSM3272811	Hb_pellet_polyp_2
H. bakeri EVs	n=2	Sucrose gradient	+/-	N	CleanTag	Chow, F. W. N., Koutsovoulos, G., Ovando-V, C., Neophytou, K., BermúdezBerm, J. R., Laetsch, D. R., Robertson, E., Kumar, S., Claycomb, J. M., Blaxter, M., Abreu-Goodger, C. and Buck, A. H., 2019. Secretion of an Argonaute protein by a parasitic nematode and the evolution of its siRNA guides. Nucleic Acids Res. 47(7), 3594–3606.
H. bakeri EV (Fractions)	n=2	Size exclusion chromotography	+/-	N	CleanTag	Published here
Trichuris muris EVs	n=4	UC	+/-	+/-	CleanTag	Published here and described further in Duque-Correa, M. A., Schreiber, F., Rodgers, F. H., Goulding, D., Forrest, S., White, R., Buck, A., Grencis, R. K., Berriman, M., 2020. Development of caecaloids to study host-pathogen interactions: new insights into immunoregulatory functions of Trichuris muris extracellular vesicles in the caecum. Int. J. Parasitol. 50, [this issue].
T. muris EVs	n=2	Optiprep	N	N	Trueseq	Eichenberger, R. M., Talukder, M. H., Field, M. A., Wangchuk, P., Giacomin, P., Loukas, A. and Sotillo, J., 2018b. Characterization of Trichuris muris secreted proteins and extracellular vesicles provides new insights into host–parasite communication. J. Extracell. Vesicles. 7(1): 1428004.
T. muris EVs	n=1	ExoQuick-TC	N	N	Trueseq	Tritten, L., Tam, M., Vargas, M., Jardim, A., Stevenson, M. M., Keiser, J. and Geary, T. G., 2017. Excretory/secretory products from the gastrointestinal nematode Trichuris muris. Exp. Parasitol. 178, 30–36.
EV, extracellular vesicle.
