# Supplementary material for: Extracellular vesicles from Heligmosomoides bakeri and Trichuris muris contain distinct microRNA families and small RNAs that could underpin different functions in the host
Source: Int J Parasitol. 2020 Aug;50(9):719–29. doi: 10.1016/j.ijpara.2020.06.002 (PMC7435682; doi:10.1016/j.ijpara.2020.06.002)
Supplement: Supplementary data 5 [file mmc5.xlsx]

## Sheet: Hbakeri-94-genefamily
Supplementary Table S4. Classification of microRNA (miRNA) gene families in Heligmosomoides bakeri.
miRNA	mature	precursor_seq	hbak_mature	total_reads_heatmap_samples	Hb_Ev_Pp_1	Hb_Ev_Pp_2	Hb_EvS_Pp_1	Hb_EvS_Pp_2	Hb_F3_Pp	Hb_F3_Un	Hb_EvS_Un_1	Hb_EvS_Un_2	Hb_EvU_Un_1	Hb_EvU_Un_2	Hb_EvU_Un_3	hbak_hairpin	mirna_gene_family	heatmap_mirna_family_name	Hbakeri specific family	Mammalian family	hairpin_nematoda_blast	hairpin_non_nematoda_blast	nematoda_mature_seed1_8	nematoda_mature_seed2_8	non_nematoda_seed1_8	non_nematoda_seed2_8
hpo-miR-100-5p	aacccguagauccgaacuugugu	aacccguagauccgaacuuguguucaucauugugcuacacaggcucggcuacugguaga	hpo-miR-100-5p	177639	42619	23064	34235	78441	337	1534	21322	43641	1250	679	483	hpo-mir-100	mir-10/mir-51/mir-54/mir-55/mir-56/mir-2237	miR-10			0	0	bma-miR-100b:mir-10,asu-miR-100d-5p:mir-10	cbr-miR-54a-3p:mir-54,crm-miR-56:mir-56,asu-miR-100d-5p:mir-10,cel-miR-56-3p:mir-56,cbr-miR-54d:mir-54,cbr-miR-51:mir-51,cel-miR-51-5p:mir-51,bma-miR-100b:mir-10,ppc-miR-2237c:mir-2237,cel-miR-52-5p:mir-52,cel-miR-54-3p:mir-54,ppc-miR-2237b:mir-2237,cel-miR-55-3p:mir-55,cbr-miR-54c:mir-54,cbr-miR-55:mir-55,cel-miR-53-5p:mir-52,crm-miR-55-3p:mir-55	spu-miR-2003-5p:mir-2003,pma-miR-100b:mir-10,dme-miR-100-5p:mir-10,tca-miR-100-5p:mir-10,mdo-miR-100-5p:mir-10,hsa-miR-99a-5p:mir-10,bfl-miR-100-5p:mir-10,oar-miR-99a:mir-10,cte-miR-100:mir-10,ipu-miR-99b:mir-10,bta-miR-99a-5p:mir-10,dps-miR-100:mir-10,hsa-miR-100-5p:mir-10,aca-miR-99b-5p:mir-10,lva-miR-2003-5p:mir-2003,dvi-miR-100-5p:mir-10,oha-miR-100-5p:mir-10	pma-miR-100c:mir-10,dme-miR-100-5p:mir-10,ipu-miR-99b:mir-10,hsa-miR-100-5p:mir-10,mmu-miR-99b-5p:mir-10,aca-miR-99b-5p:mir-10,hsa-miR-99a-5p:mir-10,bta-miR-99a-5p:mir-10,bfl-miR-100-5p:mir-10,lva-miR-2003-5p:mir-2003,efu-miR-99b:mir-10,oar-miR-99a:mir-10,mdo-miR-100-5p:mir-10,oha-miR-100-5p:mir-10,ngi-miR-100:mir-10,cte-miR-100:mir-10,dps-miR-100:mir-10,dvi-miR-100-5p:mir-10,tca-miR-100-5p:mir-1…
hpo-miR-71-5p	ugaaagacauggguagugagac	ugaaagacauggguagugagacgcuuuguucuggccguaucacuauucuguuuuucgcc	hpo-miR-71-5p	135419	6162	5215	12689	20988	3979	16756	27202	74540	224	252	209	hpo-mir-71	mir-71	mir-71			hco-mir-71:mir-71	0	crm-miR-2229a:mir-2229,cel-miR-71-5p:mir-71,cbr-miR-71:mir-71,crm-miR-2229b:mir-2229,crm-miR-2229:mir-2229,hco-miR-71:mir-71,ppc-miR-71a:mir-71	crm-miR-2229b:mir-2229,crm-miR-2229a:mir-2229,hco-miR-71:mir-71,ppc-miR-71a:mir-71,crm-miR-2229:mir-2229,cbr-miR-71:mir-71,cel-miR-71-5p:mir-71	sme-miR-71b-5p:mir-71,lgi-miR-71:mir-71,spu-miR-71:mir-71,sja-miR-71b-5p:mir-71,sko-miR-71:mir-71,sme-miR-71c-5p:mir-71,cte-miR-71:mir-71,sja-miR-71a:mir-71,bmo-miR-71-5p:mir-71	spu-miR-71:mir-71,sja-miR-71b-5p:mir-71,cte-miR-71:mir-71,sme-miR-71c-5p:mir-71,aae-miR-71-5p:mir-71,bmo-miR-71-5p:mir-71,sja-miR-71a:mir-71,sko-miR-71:mir-71,lgi-miR-71:mir-71,sme-miR-71b-5p:mir-71
hpo-miR-259-3p	gacgaauucgucugggauuggc	uaaucucauccgaauccguugccaaaacggcgcgacgaauucgucugggauuggc	hpo-miR-259-3p	75213	1961	1928	4737	6481	645	2891	20549	43446	329	349	242	hpo-mir-259	**mir-259/mir-304/mir-1889	miR-259			0	0	0	0	0	0
hpo-miR-81-3p	ugagaucauugugaaggccacu	cgguuuucaccgugaucuaaggguuucagcuucugagaucauugugaaggccacu	hpo-miR-81-3p	55276	757	730	1017	1875	954	4662	12151	40233	19147	14155	9542	hpo-mir-81	mir-5885/mir-80/mir-81/bantam	miR-80			cel-mir-82:mir-81	tca-bantam:bantam	cel-miR-81-3p:mir-81,bma-miR-81:bantam,cel-miR-80-3p:mir-80,hco-miR-5885b:mir-5885,ppc-miR-81:mir-81,cel-miR-82-3p:mir-81,hco-miR-5885a:mir-5885,asu-miR-81a:mir-81,crm-miR-80-3p:mir-80,hco-miR-5885c:mir-5885	bma-miR-81:bantam,hco-miR-5885b:mir-5885,cel-miR-2209a-3p:mir-2209,hco-miR-5885c:mir-5885,asu-miR-81a:mir-81,hco-miR-5885a:mir-5885,cel-miR-81-3p:mir-81,ppc-miR-81:mir-81,cel-miR-80-3p:mir-80,crm-miR-80-3p:mir-80,cel-miR-82-3p:mir-81	cqu-bantam-3p:bantam,dme-bantam-3p:bantam,aae-bantam-3p:bantam,sme-bantam-b-3p:bantam,bmo-bantam-3p:bantam,sme-miR-753b-3p:mir-753,cte-bantam:bantam,ame-bantam-3p:bantam,sme-miR-753e-3p:mir-753,mse-bantam:bantam,sme-bantam-a:bantam,aga-bantam:bantam	aga-bantam:bantam,cqu-bantam-3p:bantam,sme-bantam-a:bantam,sme-miR-753b-3p:mir-753,sme-bantam-b-3p:bantam,mse-bantam:bantam,cte-bantam:bantam,dme-bantam-3p:bantam,ame-bantam-3p:bantam,bmo-bantam-3p:bantam,aae-bantam-3p:bantam,sme-miR-753e-3p:mir-753
hpo-let-7-5p	ugagguaguagguuguauaguu	ugagguaguagguuguauaguucagcguggcaucaucaggugaaacuauuacaacuugcuagcuugc	hpo-let-7-5p	51050	2005	1709	3417	6247	178	730	11690	29696	218	274	120	hpo-let-7	let-7/mir-48/mirr-84/mir-241	let-7			bma-let-7:let-7	sko-let-7:let-7	crm-miR-84-5p:mir-84,crm-miR-48-5p:mir-48,cel-miR-84-5p:mir-84,asu-miR-84-5p:mir-84,cel-let-7-5p:let-7,cel-miR-48-5p:mir-48,ppc-miR-84a:mir-84,cbr-miR-241:mir-241,ppc-miR-84b:mir-84,cbr-miR-84:mir-84,cel-miR-241-5p:mir-241	cel-miR-48-5p:mir-48,cel-miR-84-5p:mir-84,asu-miR-84-5p:mir-84,ppc-miR-84a:mir-84,crm-miR-84-5p:mir-84,ppc-miR-84b:mir-84,cel-let-7-5p:let-7,crm-miR-241:mir-241,cel-miR-241-5p:mir-241,crm-miR-48-5p:mir-48,cbr-miR-84:mir-84,cbr-miR-241:mir-241	pma-let-7d:let-7,fru-let-7d:let-7,hsa-let-7c-5p:let-7,ola-let-7g:let-7,efu-let-7e:let-7,dre-let-7h:let-7,gga-let-7j-5p:let-7,mmu-let-7g-5p:let-7,hsa-let-7e-5p:let-7,gga-let-7k-5p:let-7,cin-let-7b-5p:let-7,hsa-let-7b-5p:let-7,xtr-let-7b:let-7,ssa-let-7j-5p:let-7,pma-let-7b-5p:let-7,hme-let-7:let-7,ola-let-7e:let-7,gga-let-7i:let-7,gga-let-7f-5p:let-7,aca-miR-98-5p:let-7,aga-let-7:let-7,ola-let-7c:…	pma-let-7d:let-7,oar-let-7d:let-7,pma-let-7b-5p:let-7,mdo-let-7d:let-7,ggo-let-7f:let-7,gga-let-7i:let-7,efu-let-7e:let-7,mml-miR-6134:mir-6134,spu-let-7:let-7,sja-let-7:let-7,pmi-let-7-5p:let-7,oar-let-7b:let-7,gga-let-7d:let-7,egr-let-7-5p:let-7,mmu-let-7g-5p:let-7,ola-let-7g:let-7,cin-let-7d-5p:let-7,mmu-let-7i-5p:let-7,ssa-let-7j-5p:let-7,xtr-let-7b:let-7,efu-let-7d:let-7,cin-let-7e:let-7,cin…
hpo-miR-240-3p	uacuggccucguaacuucuagc	uagggguugcucguccagucagaaguauugauccuuacuggccucguaacuucuagc	hpo-miR-240-3p	43140	589	876	840	1678	364	1538	9257	31365	3249	6355	5155	hpo-mir-240	mir-240	mir-240			0	0	cbr-miR-240:mir-240,cel-miR-240-3p:mir-240	cbr-miR-240:mir-240,cel-miR-240-3p:mir-240	bfl-miR-193b:mir-193,dme-miR-193-3p:mir-193,hme-miR-193-3p:mir-193,bbe-miR-193b-3p:mir-193	mmu-miR-193b-3p:mir-193,sha-miR-193:mir-193,hsa-miR-193b-3p:mir-193,rno-miR-193b-3p:mir-193,hme-miR-193-3p:mir-193,xtr-miR-193:mir-193,dre-miR-193b-3p:mir-193,dme-miR-193-3p:mir-193,ola-miR-193a:mir-193,bfl-miR-193b:mir-193,mdo-miR-193a-3p:mir-193,mmu-miR-193a-3p:mir-193,gga-miR-193b-3p:mir-193,aca-miR-193-3p:mir-193,bbe-miR-193b-3p:mir-193
hpo-miR-83-5p	cugaauuuaucugagcgcugga	cugaauuuaucugagcgcuggacgauauagagaucuagcaccauguaaauucagca	hpo-miR-83-5p	23709	731	702	952	1810	226	1011	5095	15852	593	697	305	hpo-mir-83	**mir-49/ mir-83	mir-49			hco-mir-83:mir-83	0	0	0	0	bmo-miR-263b-3p:mir-263
hpo-miR-9-5p	ucuuugguuaucuagcuguauga	gucauugaucucuuugguuaucuagcuguaugauuuuucguacucauaaggcuggacgacuaaaggaaucaauucguc	hpo-miR-9-5p	22927	1221	1525	2072	4712	103	446	4320	11823	124	116	51	hpo-mir-9	mir-9	mir-9			hco-mir-9:mir-9	0	cel-miR-244-5p:mir-244,ppc-miR-9:mir-9,asu-miR-9-5p:mir-9	ppc-miR-9:mir-9,asu-miR-9-5p:mir-9,cel-miR-244-5p:mir-244	egr-miR-9-5p:mir-9,sme-miR-79-5p:mir-9,ssa-miR-9b-5p:mir-9,bmo-miR-9c-5p:mir-9,dme-miR-9a-5p:mir-9,sme-miR-9a-5p:mir-9,dvi-miR-4-5p:mir-4,mdo-miR-9b-5p:mir-9,sko-miR-9-5p:mir-9,tca-miR-9e-5p:mir-9,xtr-miR-9b-5p:mir-9,hme-miR-9b:mir-9,dgr-miR-9b:mir-9,aae-miR-9b:mir-9,spu-miR-9-5p:mir-9,dme-miR-9c-5p:mir-9,dme-miR-9b-5p:mir-9	hme-miR-9b:mir-9,aga-miR-9b:mir-9,dgr-miR-9b:mir-9,dme-miR-9c-5p:mir-9,dme-miR-9b-5p:mir-9,xtr-miR-9b-5p:mir-9,dme-miR-9a-5p:mir-9,dvi-miR-4-5p:mir-4,ssa-miR-9b-5p:mir-9,bmo-miR-9c-5p:mir-9,ame-miR-9b-5p:mir-9,sme-miR-9a-5p:mir-9,sko-miR-9-5p:mir-9,mdo-miR-9b-5p:mir-9,spu-miR-9-5p:mir-9,sme-miR-79-5p:mir-9,aae-miR-9b:mir-9,tca-miR-9e-5p:mir-9,egr-miR-9-5p:mir-9
hpo-miR-34-5p	uggcagugugguuagcugguug	uggcagugugguuagcugguugcagccggugacaacggcuaucaacacugccgucc	hpo-miR-34-5p	15494	491	475	1297	1868	92	346	3656	8673	44	32	11	hpo-mir-34	mir-34/mir-449	mir-34			asu-mir-34:mir-34	0	bma-miR-34:mir-34,prd-miR-34-5p:mir-34	cel-miR-34-5p:mir-34,bma-miR-34:mir-34,prd-miR-34-5p:mir-34	ptr-miR-449a:mir-449,bfl-miR-34e:mir-34,efu-miR-449:mir-449,bfl-miR-34d:mir-34,oha-miR-449a-5p:mir-449,efu-miR-34a:mir-34,oha-miR-449c-5p:mir-449,cte-miR-34:mir-34,oan-miR-449c:mir-449,oan-miR-449a:mir-449,ame-miR-34-5p:mir-34,aga-miR-34:mir-34,hsa-miR-449a:mir-449,bfl-miR-34a:mir-34,bbe-miR-34c-5p:mir-34,aca-miR-449b:mir-449,dme-miR-34-5p:mir-34,bbe-miR-34a-5p:mir-34,api-miR-34:mir-34,gga-miR-34…	bbe-miR-34a-5p:mir-34,oan-miR-34b-5p:mir-34,gga-miR-34a-5p:mir-34,mmu-miR-449c-5p:mir-449,ptr-miR-449c:mir-449,mmu-miR-34b-5p:mir-34,ptr-miR-449a:mir-449,dvi-miR-34-5p:mir-34,mmu-miR-449b:mir-449,gga-miR-449b-5p:mir-449,hhi-miR-449:mir-449,bta-miR-34b:mir-34,dme-miR-34-5p:mir-34,bfl-miR-34a:mir-34,efu-miR-34a:mir-34,bfl-miR-34b-5p:mir-34,mdo-miR-34b-5p:mir-34,dre-miR-34c-5p:mir-34,eca-miR-449b:mi…
hpo-miR-10022-3p	ccuuucgucgagugucauggc	uaugacacuucugcgagaagggaauucagugucucccuuucgucgagugucauggc	hpo-miR-10022-3p	12938	347	343	754	1469	84	402	2533	8182	540	588	234	hpo-mir-10022	**mir-63/mir-64	mir-63	hpo-mir-10022		0	0	0	0	0	0
hpo-miR-63a-3p	uaugacacuguugcgaacugggau	uccgguucgacgggagucaucguccuugucggcacuaugacacuguugcgaacugggau	hpo-miR-63a-3p	9601	430	396	579	1194	206	920	1789	6039	352	584	356	hpo-mir-63a	mir-63/mir-64	mir-63			0	0	cel-miR-64-5p:mir-64,ppc-miR-63b:mir-63,ppc-miR-63f:mir-63,cbn-miR-64e:mir-64,crm-miR-64d-5p:mir-64,crm-miR-64c-5p:mir-64_2,crm-miR-63-3p:mir-63,cel-miR-63-3p:mir-63,ppc-miR-63i-3p:mir-63,cbn-miR-64f:mir-64,ppc-miR-63a:mir-63,cel-miR-65-5p:mir-64,ppc-miR-63d:mir-63	ppc-miR-63a:mir-63,crm-miR-64b-5p:mir-64_2,crm-miR-64c-5p:mir-64_2,cel-miR-64-5p:mir-64,ppc-miR-63i-3p:mir-63,cbn-miR-64e:mir-64,ppc-miR-63d:mir-63,cel-miR-65-5p:mir-64,cbn-miR-64f:mir-64,crm-miR-63-3p:mir-63,cel-miR-63-3p:mir-63,crm-miR-64d-5p:mir-64,ppc-miR-63f:mir-63,ppc-miR-63b:mir-63	0	dre-miR-731:mir-731,mmu-miR-489-3p:mir-489,aca-miR-425-5p:mir-425,mmu-miR-425-5p:mir-425,ola-miR-731:mir-731,tgu-miR-425-5p:mir-425
hpo-miR-259-5p	uaaucucauccgaauccguugc	uaaucucauccgaauccguugccaaaacggcgcgacgaauucgucugggauuggc	hpo-miR-259-5p	7611	135	165	202	304	194	923	1823	5282	314	274	153	hpo-mir-259	mir-259/mir-304/mir-1889	mir-259			0	0	0	cel-miR-259-5p:mir-259,cbr-miR-259:mir-259,crm-miR-259:mir-259	ame-miR-3477-5p:mir-3477,cin-miR-216:mir-216,cte-miR-216a:mir-216,dme-miR-304-5p:mir-304,dvi-miR-304-5p:mir-304,tca-miR-3477-5p:mir-216,gga-miR-216a:mir-216,lgi-miR-216a:mir-216,hsa-miR-216a-5p:mir-216,bfl-miR-216-5p:mir-216,aae-miR-1889-5p:mir-1889	fru-miR-216a:mir-216,lgi-miR-216a:mir-216,tca-miR-3477-5p:mir-216,pma-miR-216a-5p:mir-216,ame-miR-3477-5p:mir-3477,aae-miR-1889-5p:mir-1889,dme-miR-304-5p:mir-304,cin-miR-216:mir-216,hsa-miR-216a-5p:mir-216,dvi-miR-304-5p:mir-304,gga-miR-216a:mir-216,cte-miR-216a:mir-216,bfl-miR-216-5p:mir-216
hpo-miR-87a-3p	gugagcaaaguuucaggugugc	cgccugaaccuuucgucucaaccucuaugucaggcaggugagcaaaguuucaggugugc	hpo-miR-87a-3p	7385	167	152	383	850	44	162	1484	4668	69	86	38	hpo-mir-87a	mir-87/mir-233/mir-356	mir-87			hco-mir-87a:mir-87	cte-mir-87b:mir-87	cel-miR-87-3p:mir-87,asu-miR-87a-3p:mir-87,hco-miR-87b:mir-87,bma-miR-87a:mir-87,cbr-miR-87:mir-87,asu-miR-87b-3p:mir-87,bma-miR-87b:mir-87	hco-miR-87b:mir-87,cbr-miR-87:mir-87,cel-miR-356a:mir-356,asu-miR-87a-3p:mir-87,bma-miR-87a:mir-87,crm-miR-233:mir-233,cel-miR-87-3p:mir-87,asu-miR-87b-3p:mir-87,bma-miR-87b:mir-87,cbr-miR-356:mir-356,cel-miR-233-3p:mir-233,cbn-miR-233:mir-233	egr-miR-87-3p:mir-87,cte-miR-87b:mir-87,aae-miR-87:mir-87,cte-miR-87a:mir-87,tca-miR-87a-3p:mir-87,tca-miR-87b-3p:mir-87,mse-miR-87:mir-87,api-miR-87b:mir-87	cte-miR-87b:mir-87,api-miR-87b:mir-87,aae-miR-87:mir-87,cte-miR-87a:mir-87,tca-miR-87a-3p:mir-87,dme-miR-87-3p:mir-87,dps-miR-87:mir-87,tur-miR-87-3p:mir-87,mse-miR-87:mir-87,egr-miR-87-3p:mir-87,tca-miR-87b-3p:mir-87
hpo-miR-10034-3p	cauaugaaccugagcaucccgaa	ugggaagcucaggcucauauguuuauguuguaacauaugaaccugagcaucccgaa	hpo-miR-10034-3p	5359	166	121	186	279	17	83	1500	3394	49	45	28	hpo-mir-10034-1		Hb_mir-10034	hpo-mir-10034-1		0	0	0	0	0	0
hpo-miR-5885a-3p	ugagaucacgcguauauucgcc	ggccgauaacaggguguacgugguggucugguaagugugcugcuuaugagaucacgcguauauucgccgcgcagguuc	hpo-miR-5885a-3p	4841	191	211	180	373	183	1022	881	3407	10192	7802	4284	hpo-mir-5885a	mir-5885/mir-80/mir-81/bantam	mir-80			hco-mir-5885a:mir-5885	0	crm-miR-80-3p:mir-80,hco-miR-5885a:mir-5885,asu-miR-81a:mir-81,hco-miR-5885c:mir-5885,hco-miR-5885b:mir-5885,cel-miR-81-3p:mir-81,cel-miR-80-3p:mir-80,bma-miR-81:bantam,cel-miR-82-3p:mir-81,ppc-miR-81:mir-81	hco-miR-5885c:mir-5885,cel-miR-81-3p:mir-81,hco-miR-5885a:mir-5885,asu-miR-81a:mir-81,bma-miR-81:bantam,hco-miR-5885b:mir-5885,cel-miR-2209a-3p:mir-2209,crm-miR-80-3p:mir-80,cel-miR-82-3p:mir-81,ppc-miR-81:mir-81,cel-miR-80-3p:mir-80	mse-bantam:bantam,sme-bantam-a:bantam,aga-bantam:bantam,cte-bantam:bantam,ame-bantam-3p:bantam,sme-miR-753e-3p:mir-753,aae-bantam-3p:bantam,sme-bantam-b-3p:bantam,sme-miR-753b-3p:mir-753,bmo-bantam-3p:bantam,cqu-bantam-3p:bantam,dme-bantam-3p:bantam	mse-bantam:bantam,cte-bantam:bantam,sme-miR-753b-3p:mir-753,sme-bantam-b-3p:bantam,sme-bantam-a:bantam,cqu-bantam-3p:bantam,aga-bantam:bantam,sme-miR-753e-3p:mir-753,aae-bantam-3p:bantam,bmo-bantam-3p:bantam,ame-bantam-3p:bantam,dme-bantam-3p:bantam
hpo-miR-84a-5p	ugagguaguuuuaaauguuauga	ugagguaguuuuaaauguuaugacuuuaucguucauaacauuuauccuacuucuuc	hpo-miR-84a-5p	4134	194	218	173	331	53	264	837	2793	122	147	45	hpo-mir-84a	mir-48/ mir-84/ mir-241	mir-48			0	0	asu-miR-84-5p:mir-84,cel-miR-84-5p:mir-84,crm-miR-48-5p:mir-48,cel-let-7-5p:let-7,crm-miR-84-5p:mir-84,cel-miR-241-5p:mir-241,cbr-miR-84:mir-84,ppc-miR-84b:mir-84,ppc-miR-84a:mir-84,cel-miR-48-5p:mir-48,cbr-miR-241:mir-241	cbr-miR-84:mir-84,cbr-miR-241:mir-241,crm-miR-48-5p:mir-48,crm-miR-241:mir-241,cel-miR-241-5p:mir-241,crm-miR-84-5p:mir-84,ppc-miR-84b:mir-84,cel-let-7-5p:let-7,asu-miR-84-5p:mir-84,ppc-miR-84a:mir-84,cel-miR-84-5p:mir-84,cel-miR-48-5p:mir-48	fru-let-7g:let-7,oar-let-7b:let-7,tca-let-7-5p:let-7,gga-let-7f-5p:let-7,aca-miR-98-5p:let-7,aga-let-7:let-7,ola-let-7c:let-7,gga-let-7g-5p:let-7,cin-let-7e:let-7,bta-let-7e:let-7,cin-let-7c:let-7,dre-let-7j:let-7,xtr-let-7g:let-7,mmu-let-7i-5p:let-7,egr-let-7-5p:let-7,pma-let-7c:let-7,efu-let-7f:let-7,fru-let-7j:let-7,ssa-let-7f-5p:let-7,pmi-let-7-5p:let-7,hsa-miR-98-5p:let-7,ggo-let-7f:let-7,ci…	mml-miR-6134:mir-6134,efu-let-7e:let-7,gga-let-7i:let-7,ggo-let-7f:let-7,oar-let-7d:let-7,pma-let-7d:let-7,mdo-let-7d:let-7,pma-let-7b-5p:let-7,gga-let-7d:let-7,pmi-let-7-5p:let-7,oar-let-7b:let-7,spu-let-7:let-7,sja-let-7:let-7,xtr-let-7b:let-7,ssa-let-7j-5p:let-7,mmu-let-7i-5p:let-7,cin-let-7d-5p:let-7,ola-let-7g:let-7,mmu-let-7g-5p:let-7,egr-let-7-5p:let-7,ssa-let-7f-5p:let-7,fru-let-7j:let-7,…
hpo-lin-4-5p	ucccugagaccucaauugcga	ucccugagaccucaauugcgacugcuuaaagaucgcgaauugugagcucaggauac	hpo-lin-4-5p	3036	62	71	129	164	436	2110	861	1882	364	223	128	hpo-lin-4	lin-4	lin-4		miR-125	0	cte-mir-125:mir-10	cbr-miR-237-5p:mir-237,crm-lin-4-5p:lin-4,crm-miR-237-5p:mir-237,bma-lin-4:lin-4,cel-lin-4-5p:lin-4,asu-lin-4-5p:lin-4,cel-miR-237-5p:mir-237	asu-lin-4-5p:lin-4,cbr-miR-237-5p:mir-237,bma-lin-4:lin-4,crm-miR-237-5p:mir-237,crm-lin-4-5p:lin-4,cel-lin-4-5p:lin-4,cel-miR-237-5p:mir-237	cfa-miR-125a:mir-10,chi-miR-125b-5p:mir-10,dre-miR-125c-5p:mir-10,bta-miR-670:mir-670,efu-miR-125b:mir-10,sja-miR-125b:mir-10,egr-miR-125-5p:mir-10,sja-miR-125a:mir-125_2,mmu-miR-125a-5p:mir-10,mmu-miR-351-5p:mir-351,sma-miR-125a-5p:mir-125_2,bta-miR-125a:mir-10,ggo-miR-125a:mir-10,dme-miR-125-5p:mir-10,dvi-miR-125-5p:mir-10,fru-miR-125a:mir-10,ola-miR-125c:mir-10,mml-miR-670-5p:mir-670	sja-miR-125b:mir-10,ola-miR-125c:mir-10,mml-miR-670-5p:mir-670,mmu-miR-125a-5p:mir-10,sma-miR-125a-5p:mir-125_2,dvi-miR-125-5p:mir-10,ggo-miR-125a:mir-10,bta-miR-670:mir-670,sja-miR-125a:mir-125_2,cfa-miR-125a:mir-10,dme-miR-125-5p:mir-10,mmu-miR-351-5p:mir-351,efu-miR-125b:mir-10,dre-miR-125c-5p:mir-10,bta-miR-125a:mir-10,fru-miR-125a:mir-10,egr-miR-125-5p:mir-10,ame-miR-125-5p:mir-10,chi-miR-12…
hpo-miR-5885a-5p	aggguguacgugguggucuggua	ggccgauaacaggguguacgugguggucugguaagugugcugcuuaugagaucacgcguauauucgccgcgcagguuc	hpo-miR-5885a-5p	2840	254	144	392	569	54	179	599	1280	0	0	0	hpo-mir-5885a	**mir-5885/mir-80/mir-81/bantam	mir-80			hco-mir-5885a:mir-5885	0	0	0	0	gga-miR-1789:mir-1789,tgu-miR-1789:mir-1789
hpo-miR-993-3p	uaagcucgucgcuacaggcaga	uaccugcuaguacgagauuguucgugugucgaaauaagcucgucgcuacaggcaga	hpo-miR-993-3p	2580	44	68	85	291	22	76	418	1786	53	57	31	hpo-mir-993	mir-231/mir-787	mir-231			0	0	cbr-miR-787:mir-787,cbr-miR-231:mir-231,cel-miR-787-3p:mir-787,crm-miR-231:mir-231,cbn-miR-231:mir-231,cel-miR-231-3p:mir-231	cbr-miR-231:mir-231,cel-miR-787-3p:mir-787,cbr-miR-787:mir-787,cbn-miR-231:mir-231,cel-miR-231-3p:mir-231,crm-miR-231:mir-231	0	cqu-miR-993-3p:mir-10,aca-miR-99a-3p:mir-10,oan-miR-99-3p:mir-10,bta-miR-99a-3p:mir-10,bmo-miR-993b-3p:mir-10,hsa-miR-99a-3p:mir-10,dpu-miR-993:mir-10,chi-miR-99a-3p:mir-10,mmu-miR-99a-3p:mir-10,chi-miR-99b-3p:mir-10,aga-miR-993:mir-10,ola-miR-99:mir-10,mmu-miR-99b-3p:mir-10,aca-miR-99b-3p:mir-10,bfl-miR-100-3p:mir-10,oha-miR-99a-3p:mir-10,dme-miR-993-3p:mir-10,tur-miR-993b-3p:mir-10,rno-miR-99a-…
hpo-miR-236-3p	uaauacugucagguaaugaugcu	gucuuaccugaacaauauuagaagcuucgaucugucuaauacugucagguaaugaugcu	hpo-miR-236-3p	2273	65	63	76	97	39	133	445	1655	1593	1573	880	hpo-mir-236	mir-236	mir-236			hco-mir-236:mir-236	0	cel-miR-236-3p:mir-236,asu-miR-236-3p:mir-236,prd-miR-236-3p:mir-236	asu-miR-236-3p:mir-236,cel-miR-236-3p:mir-236,prd-miR-236-3p:mir-236	pmi-miR-200-3p:mir-8,pma-miR-429-3p:mir-8,bta-miR-200b:mir-8,egr-miR-8-3p:mir-8,hsa-miR-200c-3p:mir-8,efu-miR-200b:mir-8,gga-miR-200b-3p:mir-8,dre-miR-200c-3p:mir-8,ggo-miR-429:mir-8,mdo-miR-200c-3p:mir-8,sme-miR-8a-3p:mir-8,sja-miR-8-3p:mir-8,oha-miR-429-3p:mir-8,xla-miR-429:mir-8,mmu-miR-200b-3p:mir-8,pma-miR-200b-3p:mir-8,hsa-miR-429:mir-8,rno-miR-200c-3p:mir-8,api-miR-8:mir-8,rno-miR-200b-3p:…	egr-miR-8-3p:mir-8,mml-miR-548a:mir-548,pma-miR-200b-3p:mir-8,sha-miR-200c:mir-8,ggo-miR-429:mir-8,sha-miR-200b:mir-8,mmu-miR-429-3p:mir-8,efu-miR-200b:mir-8,lmi-miR-8-3p:mir-8,pma-miR-429-3p:mir-8,gga-miR-200b-3p:mir-8,bta-miR-200b:mir-8,rno-miR-200c-3p:mir-8,api-miR-8:mir-8,oha-miR-429-3p:mir-8,ipu-miR-429b:mir-8,bfl-miR-200b:mir-8,bfl-miR-200a:mir-8,sme-miR-8a-3p:mir-8,mdo-miR-429:mir-8,mmu-mi…
hpo-miR-50-5p	ugauaugucugguauucuuggguu	ugauaugucugguauucuuggguuucauugacaaccagaacuauuagacauaucgaa	hpo-miR-50-5p	2180	77	69	185	321	59	330	383	1291	50	51	36	hpo-mir-50	mir-50/mir-62	mir-50			hco-mir-50:mir-50	0	cel-miR-50-5p:mir-50,cel-miR-90-3p:mir-90,cbr-miR-90b-3p:mir-90,hco-miR-50:mir-50,cbn-miR-50:mir-50,cbr-miR-50:mir-50,cbr-miR-90a:mir-90,cel-miR-62:mir-62	cbr-miR-50:mir-50,cbr-miR-90a:mir-90,cbr-miR-90b-3p:mir-90,cel-miR-62:mir-62,hco-miR-50:mir-50,cel-miR-50-5p:mir-50,cbn-miR-50:mir-50,cel-miR-90-3p:mir-90	bfl-miR-190:mir-190,ssc-miR-190a:mir-190,mml-miR-190b:mir-190,pma-miR-190a:mir-190,sja-miR-190-5p:mir-190_2,dre-miR-190b:mir-190,sko-miR-190:mir-190,pma-miR-190b-5p:mir-190,oan-miR-190b:mir-190,mmu-miR-190a-5p:mir-190,cgr-miR-190a:mir-190,aca-miR-190a-5p:mir-190,mmu-miR-190b-5p:mir-190,rno-miR-190b-5p:mir-190	sja-miR-190-5p:mir-190_2,lgi-miR-190:mir-190,mmu-miR-190a-5p:mir-190,hme-miR-190:mir-190,ame-miR-190-5p:mir-190,bmo-miR-190-5p:mir-190,mml-miR-190b:mir-190,ssc-miR-190a:mir-190,aca-miR-190a-5p:mir-190,dme-miR-190-5p:mir-190,pma-miR-190a:mir-190,dre-miR-190b:mir-190,mmu-miR-190b-5p:mir-190,cte-miR-190:mir-190,emu-miR-190-5p:mir-190,pma-miR-190b-5p:mir-190,oan-miR-190b:mir-190,nvi-miR-190:mir-190,s…
hpo-miR-54b-3p	uacccguaaucuucauaguccga	cgauuaugagaugacuggugcauguugagauuuguacccguaaucuucauaguccga	hpo-miR-54b-3p	1726	620	267	287	813	23	89	158	468	43	47	19	hpo-mir-54b	mir-10/mir-51/mir-54/mir-55/mir-56/mir-2237	mir-10			0	0	cbr-miR-54c:mir-54,cbr-miR-54a-3p:mir-54,cel-miR-51-5p:mir-51,cel-miR-56-3p:mir-56,cbr-miR-55:mir-55,ppc-miR-2237b:mir-2237,cbr-miR-54d:mir-54,cel-miR-55-3p:mir-55,crm-miR-55-3p:mir-55,cbr-miR-51:mir-51,crm-miR-56:mir-56,cel-miR-54-3p:mir-54,ppc-miR-2237c:mir-2237	cel-miR-51-5p:mir-51,bma-miR-100b:mir-10,cel-miR-56-3p:mir-56,cbr-miR-51:mir-51,cbr-miR-54d:mir-54,asu-miR-100d-5p:mir-10,cbr-miR-54a-3p:mir-54,crm-miR-56:mir-56,crm-miR-55-3p:mir-55,cel-miR-53-5p:mir-52,cbr-miR-55:mir-55,ppc-miR-2237b:mir-2237,cel-miR-54-3p:mir-54,cbr-miR-54c:mir-54,cel-miR-55-3p:mir-55,cel-miR-52-5p:mir-52,ppc-miR-2237c:mir-2237	ngi-miR-100:mir-10	lva-miR-2003-5p:mir-2003,bfl-miR-100-5p:mir-10,hsa-miR-100-5p:mir-10,bta-miR-99a-5p:mir-10,aca-miR-99b-5p:mir-10,hsa-miR-99a-5p:mir-10,mmu-miR-99b-5p:mir-10,ipu-miR-99b:mir-10,dme-miR-100-5p:mir-10,pma-miR-100c:mir-10,spu-miR-2003-5p:mir-2003,pma-miR-100b:mir-10,nve-miR-100-5p:mir-10,dps-miR-100:mir-10,dvi-miR-100-5p:mir-10,tca-miR-100-5p:mir-10,cte-miR-100:mir-10,oha-miR-100-5p:mir-10,ngi-miR-10…
hpo-miR-54a-3p	uacccguaaugauaaugaucccga	cgggucauuauuuacggacgacacgcuugugauguacccguaaugauaaugaucccga	hpo-miR-54a-3p	1687	137	77	85	203	85	408	327	1072	161	115	63	hpo-mir-54a	mir-10/mir-51/mir-54/mir-55/mir-56/mir-2237	mir-10			0	0	crm-miR-55-3p:mir-55,cbr-miR-51:mir-51,cel-miR-55-3p:mir-55,cbr-miR-54d:mir-54,crm-miR-56:mir-56,ppc-miR-2237c:mir-2237,cel-miR-54-3p:mir-54,cel-miR-51-5p:mir-51,cel-miR-56-3p:mir-56,cbr-miR-54c:mir-54,cbr-miR-54a-3p:mir-54,cbr-miR-55:mir-55,ppc-miR-2237b:mir-2237	cel-miR-51-5p:mir-51,bma-miR-100b:mir-10,cel-miR-56-3p:mir-56,cbr-miR-51:mir-51,cbr-miR-54d:mir-54,asu-miR-100d-5p:mir-10,cbr-miR-54a-3p:mir-54,crm-miR-56:mir-56,crm-miR-55-3p:mir-55,cbr-miR-55:mir-55,cel-miR-53-5p:mir-52,cel-miR-54-3p:mir-54,ppc-miR-2237b:mir-2237,cbr-miR-54c:mir-54,cel-miR-55-3p:mir-55,cel-miR-52-5p:mir-52,ppc-miR-2237c:mir-2237	ngi-miR-100:mir-10	cte-miR-100:mir-10,dps-miR-100:mir-10,tca-miR-100-5p:mir-10,dvi-miR-100-5p:mir-10,nve-miR-100-5p:mir-10,spu-miR-2003-5p:mir-2003,pma-miR-100b:mir-10,efu-miR-99b:mir-10,oar-miR-99a:mir-10,mdo-miR-100-5p:mir-10,oha-miR-100-5p:mir-10,ngi-miR-100:mir-10,bfl-miR-100-5p:mir-10,lva-miR-2003-5p:mir-2003,pma-miR-100c:mir-10,ipu-miR-99b:mir-10,dme-miR-100-5p:mir-10,aca-miR-99b-5p:mir-10,mmu-miR-99b-5p:mir-…
hpo-miR-9-3p	auaaggcuggacgacuaaaggaa	gucauugaucucuuugguuaucuagcuguaugauuuuucguacucauaaggcuggacgacuaaaggaaucaauucguc	hpo-miR-9-3p	1684	121	50	140	178	46	212	327	1039	38	54	37	hpo-mir-9	**mir-9	mir-9			hco-mir-9:mir-9	0	0	0	0	0
hpo-miR-5884-5p	uaggguacugacauugaaugaguu	uaggguacugacauugaaugaguuuuguugugcagaccauuuaauuucguacccugga	hpo-miR-5884-5p	1658	201	142	178	290	25	169	315	875	96	280	218	hpo-mir-5884		Hb_mir-5884	hpo-mir-5884		0	0	0	0	0	0
hpo-miR-5885b-3p	ugagaucacgccuauauucgcu	uccgaacgacaggguaucgguggugaucugguaagcaucucgcuuaugagaucacgccuauauucgcuuucggcgagu	hpo-miR-5885b-3p	1479	36	70	54	203	22	124	227	995	755	766	482	hpo-mir-5885b	mir-5885/mir-80/mir-81/bantam	mir-80			hco-mir-5885b:mir-5885	0	hco-miR-5885c:mir-5885,hco-miR-5885a:mir-5885,asu-miR-81a:mir-81,crm-miR-80-3p:mir-80,ppc-miR-81:mir-81,cel-miR-82-3p:mir-81,cel-miR-81-3p:mir-81,cel-miR-80-3p:mir-80,bma-miR-81:bantam,hco-miR-5885b:mir-5885	crm-miR-80-3p:mir-80,cel-miR-82-3p:mir-81,ppc-miR-81:mir-81,cel-miR-80-3p:mir-80,hco-miR-5885c:mir-5885,hco-miR-5885a:mir-5885,cel-miR-81-3p:mir-81,asu-miR-81a:mir-81,bma-miR-81:bantam,cel-miR-2209a-3p:mir-2209,hco-miR-5885b:mir-5885	aga-bantam:bantam,mse-bantam:bantam,sme-bantam-a:bantam,ame-bantam-3p:bantam,sme-miR-753e-3p:mir-753,cte-bantam:bantam,aae-bantam-3p:bantam,sme-miR-753b-3p:mir-753,sme-bantam-b-3p:bantam,bmo-bantam-3p:bantam,dme-bantam-3p:bantam,cqu-bantam-3p:bantam	dme-bantam-3p:bantam,sme-miR-753e-3p:mir-753,aae-bantam-3p:bantam,bmo-bantam-3p:bantam,ame-bantam-3p:bantam,cte-bantam:bantam,mse-bantam:bantam,sme-bantam-b-3p:bantam,sme-miR-753b-3p:mir-753,cqu-bantam-3p:bantam,sme-bantam-a:bantam,aga-bantam:bantam
hpo-miR-5976-5p	uggucaaauaucaccgucuac	uggucaaauaucaccgucuacuagaagugaauguagauucgugauguuggaccgg	hpo-miR-5976-5p	1407	30	52	87	141	12	63	155	1024	119	87	33	hpo-mir-5976		Hb_mir-5976-5p	hpo-mir-5976-5p		0	0	0	0	mml-miR-133b-5p:mir-133	mml-miR-133b-5p:mir-133
hpo-miR-10021-5p	ugagaucaucaccauaagcaca	ugagaucaucaccauaagcacacacuucagaugcgcuuauuuugguuaucucgac	hpo-miR-10021-5p	1403	48	71	56	109	54	424	162	1076	1317	1491	849	hpo-mir-10021	mir-5885/mir-80/mir-81/bantam	mir-80			0	0	hco-miR-5885c:mir-5885,asu-miR-81a:mir-81,hco-miR-5885a:mir-5885,crm-miR-80-3p:mir-80,ppc-miR-81:mir-81,cel-miR-82-3p:mir-81,cel-miR-80-3p:mir-80,bma-miR-81:bantam,cel-miR-81-3p:mir-81,hco-miR-5885b:mir-5885	cel-miR-2209a-3p:mir-2209,hco-miR-5885b:mir-5885,bma-miR-81:bantam,hco-miR-5885a:mir-5885,asu-miR-81a:mir-81,cel-miR-81-3p:mir-81,hco-miR-5885c:mir-5885,cel-miR-82-3p:mir-81,crm-miR-80-3p:mir-80,cel-miR-80-3p:mir-80,ppc-miR-81:mir-81	aga-bantam:bantam,sme-bantam-a:bantam,mse-bantam:bantam,ame-bantam-3p:bantam,sme-miR-753e-3p:mir-753,cte-bantam:bantam,bmo-bantam-3p:bantam,aae-bantam-3p:bantam,sme-bantam-b-3p:bantam,sme-miR-753b-3p:mir-753,dme-bantam-3p:bantam,cqu-bantam-3p:bantam	mse-bantam:bantam,cte-bantam:bantam,sme-miR-753b-3p:mir-753,sme-bantam-b-3p:bantam,sme-bantam-a:bantam,cqu-bantam-3p:bantam,aga-bantam:bantam,dme-bantam-3p:bantam,sme-miR-753e-3p:mir-753,aae-bantam-3p:bantam,bmo-bantam-3p:bantam,ame-bantam-3p:bantam
hpo-miR-5885c-3p	ugagaucacgcguauauucgc	aggguauacgugguguucugguaagcaugucgcuuaugagaucacgcguauauucgc	hpo-miR-5885c-3p	1394	61	51	45	71	49	334	208	1070	482	279	173	hpo-mir-5885c	mir-5885/mir-80/mir-81/bantam	mir-80			hco-mir-5885c:mir-5885	0	cel-miR-80-3p:mir-80,bma-miR-81:bantam,cel-miR-81-3p:mir-81,hco-miR-5885b:mir-5885,ppc-miR-81:mir-81,cel-miR-82-3p:mir-81,asu-miR-81a:mir-81,hco-miR-5885a:mir-5885,crm-miR-80-3p:mir-80,hco-miR-5885c:mir-5885	asu-miR-81a:mir-81,hco-miR-5885a:mir-5885,cel-miR-81-3p:mir-81,hco-miR-5885c:mir-5885,cel-miR-2209a-3p:mir-2209,hco-miR-5885b:mir-5885,bma-miR-81:bantam,cel-miR-82-3p:mir-81,crm-miR-80-3p:mir-80,cel-miR-80-3p:mir-80,ppc-miR-81:mir-81	aga-bantam:bantam,mse-bantam:bantam,sme-bantam-a:bantam,ame-bantam-3p:bantam,sme-miR-753e-3p:mir-753,cte-bantam:bantam,sme-bantam-b-3p:bantam,aae-bantam-3p:bantam,sme-miR-753b-3p:mir-753,bmo-bantam-3p:bantam,dme-bantam-3p:bantam,cqu-bantam-3p:bantam	dme-bantam-3p:bantam,aae-bantam-3p:bantam,sme-miR-753e-3p:mir-753,ame-bantam-3p:bantam,bmo-bantam-3p:bantam,sme-miR-753b-3p:mir-753,sme-bantam-b-3p:bantam,cte-bantam:bantam,mse-bantam:bantam,cqu-bantam-3p:bantam,aga-bantam:bantam,sme-bantam-a:bantam
hpo-miR-5895-5p	uacccguagcaucuguaugucu	uacccguagcaucuguaugucucaguacauugaagaaaugcauuugcugugggugac	hpo-miR-5895-5p	1166	23	25	20	32	20	104	291	823	407	984	422	hpo-mir-5895	mir-10/mir-51/mir-54/mir-55/mir-56/mir-2237	mir-10			0	0	crm-miR-56:mir-56,cel-miR-54-3p:mir-54,ppc-miR-2237c:mir-2237,cbr-miR-54d:mir-54,cel-miR-55-3p:mir-55,crm-miR-55-3p:mir-55,cbr-miR-51:mir-51,cbr-miR-55:mir-55,ppc-miR-2237b:mir-2237,cbr-miR-54c:mir-54,cbr-miR-54a-3p:mir-54,cel-miR-51-5p:mir-51,cel-miR-56-3p:mir-56	cel-miR-51-5p:mir-51,bma-miR-100b:mir-10,cel-miR-56-3p:mir-56,cbr-miR-54d:mir-54,cbr-miR-51:mir-51,asu-miR-100d-5p:mir-10,cbr-miR-54a-3p:mir-54,crm-miR-56:mir-56,crm-miR-55-3p:mir-55,cel-miR-53-5p:mir-52,cbr-miR-55:mir-55,cel-miR-54-3p:mir-54,ppc-miR-2237b:mir-2237,cel-miR-55-3p:mir-55,cbr-miR-54c:mir-54,ppc-miR-2237c:mir-2237,cel-miR-52-5p:mir-52	ngi-miR-100:mir-10	lva-miR-2003-5p:mir-2003,bfl-miR-100-5p:mir-10,hsa-miR-100-5p:mir-10,aca-miR-99b-5p:mir-10,bta-miR-99a-5p:mir-10,hsa-miR-99a-5p:mir-10,mmu-miR-99b-5p:mir-10,pma-miR-100c:mir-10,ipu-miR-99b:mir-10,dme-miR-100-5p:mir-10,nve-miR-100-5p:mir-10,pma-miR-100b:mir-10,spu-miR-2003-5p:mir-2003,cte-miR-100:mir-10,dvi-miR-100-5p:mir-10,dps-miR-100:mir-10,tca-miR-100-5p:mir-10,mdo-miR-100-5p:mir-10,ngi-miR-10…
hpo-miR-10059-3p	gugagcggaccgcggcaauggg	ugcauugagugcugaccgagccgcuuaggggcuaagauaaugugagcggaccgcggcaaugggcuuaggggcu	hpo-miR-10059-3p	1138	188	196	468	646	80	2	0	24	0	0	0	hpo-mir-10059		Hb_mir-10059	hpo-mir-10059		0	0	0	0	0	0
hpo-miR-10158b-5p	ucccauccgaucggcagucgacg	aagcucaucgccucccauccgaucggcagucgacgccgagauaagcggggacgacgagauggccaggcacccggcug	hpo-miR-10158b-5p	1025	222	179	388	566	169	34	24	47	6	9	2	hpo-mir-10158b		Hb_mir-10158b	hpo-mir-10158b		0	0	0	0	0	0
hpo-miR-5899b-3p	uacccguagccacauaguucgca	cggcuauguacugcguguguacuguuguucugauauacccguagccacauaguucgca	hpo-miR-5899b-3p	895	99	67	58	167	8	36	244	426	55	43	19	hpo-mir-5899b	mir-10/mir-51/mir-54/mir-55/mir-56/mir-2237	mir-10			0	0	crm-miR-56:mir-56,cel-miR-54-3p:mir-54,ppc-miR-2237c:mir-2237,cel-miR-55-3p:mir-55,cbr-miR-54d:mir-54,crm-miR-55-3p:mir-55,cbr-miR-51:mir-51,cbr-miR-55:mir-55,ppc-miR-2237b:mir-2237,cbr-miR-54c:mir-54,cbr-miR-54a-3p:mir-54,cel-miR-51-5p:mir-51,cel-miR-56-3p:mir-56	asu-miR-100d-5p:mir-10,crm-miR-56:mir-56,cbr-miR-54a-3p:mir-54,bma-miR-100b:mir-10,cel-miR-51-5p:mir-51,cbr-miR-54d:mir-54,cbr-miR-51:mir-51,cel-miR-56-3p:mir-56,cel-miR-55-3p:mir-55,cbr-miR-54c:mir-54,cel-miR-54-3p:mir-54,ppc-miR-2237b:mir-2237,ppc-miR-2237c:mir-2237,cel-miR-52-5p:mir-52,crm-miR-55-3p:mir-55,cbr-miR-55:mir-55,cel-miR-53-5p:mir-52	ngi-miR-100:mir-10	bfl-miR-100-5p:mir-10,lva-miR-2003-5p:mir-2003,pma-miR-100c:mir-10,dme-miR-100-5p:mir-10,ipu-miR-99b:mir-10,aca-miR-99b-5p:mir-10,mmu-miR-99b-5p:mir-10,hsa-miR-99a-5p:mir-10,bta-miR-99a-5p:mir-10,hsa-miR-100-5p:mir-10,cte-miR-100:mir-10,dps-miR-100:mir-10,dvi-miR-100-5p:mir-10,tca-miR-100-5p:mir-10,nve-miR-100-5p:mir-10,spu-miR-2003-5p:mir-2003,pma-miR-100b:mir-10,efu-miR-99b:mir-10,oar-miR-99a:m…
hpo-miR-5908-3p	uucaucaggccucagucauccac	ggugauugugcacuggugagguacgaccgcgacuucaucaggccucagucauccac	hpo-miR-5908-3p	857	24	14	36	92	21	97	206	523	104	113	87	hpo-mir-5908	mir-77	mir-77			0	0	cel-miR-77-3p:mir-77	cel-miR-77-3p:mir-77	0	0
hpo-miR-10021-3p	cgcuuauuuugguuaucucgac	ugagaucaucaccauaagcacacacuucagaugcgcuuauuuugguuaucucgac	hpo-miR-10021-3p	838	17	49	111	176	9	97	147	404	34	71	11	hpo-mir-10021	**mir-5885/mir-80/mir-81/bantam	mir-80	hpo-mir-10021		0	0	0	0	0	0
nHp.2.0.scaf04707_43360_novel-5p	auugaagacgcgucaugcu	auugaagacgcgucaugcuauuugagguucaaccuguccgugugacggucuuuggugcgcaug	nHp.2.0.scaf04707_43360_novel-5p	670	122	48	93	219	0	0	148	210	0	3	0	nHp.2.0.scaf04707_43360_novel		Hb_novel_1	nHp.2.0.scaf04707_43360_novel-5p		0	0	0	0	0	0
hpo-miR-59-3p	ucgaaucgucacucuugaugcuc	ucgucaagaggucgauacggaacugacuggcuuucgaaucgucacucuugaugcuc	hpo-miR-59-3p	657	32	22	18	96	2	9	44	499	67	112	46	hpo-mir-59	mir-59	mir-59			0	0	cel-miR-59-3p:mir-59	asu-miR-5360-5p:mir-5360,bma-miR-5360:mir-5360,cel-miR-59-3p:mir-59	0	0
hpo-miR-5899a-3p	uacccguaauguacauagcuugag	caggcuaugcauuccgugugcauuuucaaugacuguacccguaauguacauagcuugag	hpo-miR-5899a-3p	645	92	42	62	167	13	42	48	368	334	160	121	hpo-mir-5899a	mir-10/mir-51/mir-54/mir-55/mir-56/mir-2237	mir-10			0	0	ppc-miR-2237c:mir-2237,cel-miR-54-3p:mir-54,crm-miR-56:mir-56,crm-miR-55-3p:mir-55,cbr-miR-51:mir-51,cbr-miR-54d:mir-54,cel-miR-55-3p:mir-55,ppc-miR-2237b:mir-2237,cbr-miR-55:mir-55,cel-miR-56-3p:mir-56,cel-miR-51-5p:mir-51,cbr-miR-54a-3p:mir-54,cbr-miR-54c:mir-54	cel-miR-53-5p:mir-52,cbr-miR-55:mir-55,crm-miR-55-3p:mir-55,cel-miR-52-5p:mir-52,ppc-miR-2237c:mir-2237,ppc-miR-2237b:mir-2237,cel-miR-54-3p:mir-54,cbr-miR-54c:mir-54,cel-miR-55-3p:mir-55,cel-miR-56-3p:mir-56,cbr-miR-51:mir-51,cbr-miR-54d:mir-54,cel-miR-51-5p:mir-51,bma-miR-100b:mir-10,cbr-miR-54a-3p:mir-54,crm-miR-56:mir-56,asu-miR-100d-5p:mir-10	ngi-miR-100:mir-10	lva-miR-2003-5p:mir-2003,bfl-miR-100-5p:mir-10,hsa-miR-100-5p:mir-10,mmu-miR-99b-5p:mir-10,aca-miR-99b-5p:mir-10,hsa-miR-99a-5p:mir-10,bta-miR-99a-5p:mir-10,ipu-miR-99b:mir-10,dme-miR-100-5p:mir-10,pma-miR-100c:mir-10,spu-miR-2003-5p:mir-2003,pma-miR-100b:mir-10,nve-miR-100-5p:mir-10,dps-miR-100:mir-10,tca-miR-100-5p:mir-10,dvi-miR-100-5p:mir-10,cte-miR-100:mir-10,oha-miR-100-5p:mir-10,ngi-miR-10…
hpo-miR-5976-3p	uagauucgugauguuggaccgg	uggucaaauaucaccgucuacuagaagugaauguagauucgugauguuggaccgg	hpo-miR-5976-3p	565	31	22	35	92	21	40	114	324	4	7	4	hpo-mir-5976	M-mir-10	M-mir-10	hpo-mir-5976-3p		0	0	0	0	0	mmu-miR-10b-3p:mir-10,dre-miR-10d-3p:mir-10
hpo-miR-10030-3p	guugugguguuuacgguugucgg	gauaauaaacaccacuugcagcaguggcugccugccacgcuuccacguugugguguuuacgguugucgg	hpo-miR-10030-3p	525	46	41	203	292	36	3	30	0	0	0	0	hpo-mir-10030		Hb_mir-10030	hpo-mir-10030		0	0	0	0	0	0
hpo-miR-10158b-3p	gggacgacgagauggccagg	aagcucaucgccucccauccgaucggcagucgacgccgagauaagcggggacgacgagauggccaggcacccggcug	hpo-miR-10158b-3p	431	57	57	155	244	60	2	0	32	0	1	0	hpo-mir-10158b		Hb_mir-10158b	hpo-mir-10158b		0	0	0	0	0	0
hpo-miR-1175-5p	aaguggaggccuggaucgcacu	aaguggaggccuggaucgcacugcuccugaaugccaagugagauucucaccuccauuuca	hpo-miR-1175-5p	379	13	4	20	21	7	20	100	238	8	11	13	hpo-mir-1175	mir-1175	mir-1175			asu-mir-1175:mir-1175	0	asu-miR-1175-5p:mir-1175	asu-miR-1175-5p:mir-1175	aae-miR-1175-5p:mir-1175,tca-miR-1175-5p:mir-1175,bmo-miR-1175-5p:mir-1175	aae-miR-1175-5p:mir-1175,bmo-miR-1175-5p:mir-1175,pma-miR-194-3p:mir-194,tca-miR-1175-5p:mir-1175
hpo-miR-10031b-5p	auaggguggaucugaggcagaa	auaggguggaucugaggcagaacuuuugaagauucugacccauuucuuccugguac	hpo-miR-10031b-5p	348	21	11	19	30	1	36	52	247	2	3	3	hpo-mir-10031b		Hb_mir-10031b	hpo-mir-10031b		0	0	0	0	0	0
hpo-miR-54b-5p	cgauuaugagaugacuggugca	cgauuaugagaugacuggugcauguugagauuuguacccguaaucuucauaguccga	hpo-miR-54b-5p	324	3	15	16	19	11	49	138	151	83	78	33	hpo-mir-54b	**mir-10/mir-51/mir-54/mir-55/mir-56/mir-2237	mir-10			0	0	0	0	0	0
hpo-miR-228-5p	aauggcacugcaugaauucacgg	aauggcacugcaugaauucacgguuguuguuugggccgugcauccagugguuccauacc	hpo-miR-228-5p	305	9	9	3	15	3	7	103	184	214	200	101	hpo-mir-228	mir-228/mir-263	mir-228			hco-mir-228:mir-228	0	bma-miR-228:mir-263,cel-miR-228-5p:mir-228	ppc-miR-2253b:mir-2253,bma-miR-228:mir-263,ppc-miR-2253d-3p:mir-2253,cel-miR-228-5p:mir-228,ppc-miR-2253c-3p:mir-2253,ppc-miR-2253a:mir-2253	lgi-miR-263b:mir-263,dme-miR-263a-5p:mir-263,bmo-miR-263a-5p:mir-263,api-miR-263a:mir-263,aae-miR-263a-5p:mir-263,mml-miR-891b-3p:mir-891	hhi-miR-183:mir-183,gga-miR-183:mir-183,mml-miR-891b-3p:mir-891,api-miR-263a:mir-263,tur-miR-263a-5p:mir-263,csa-miR-183:mir-183,mmu-miR-183-5p:mir-183,bbe-miR-183-5p:mir-183,spu-miR-183:mir-183,lva-miR-183-5p:mir-183,dme-miR-263a-5p:mir-263,lgi-miR-263b:mir-263,bmo-miR-263a-5p:mir-263,aae-miR-263a-5p:mir-263
nHp.2.0.scaf00881_20246_novel-5p	cucuucuugucuggucgcuuacgg	cucuucuugucuggucgcuuacggccugaacaccguauucgacgccaggaggauac	nHp.2.0.scaf00881_20246_novel-5p	269	14	1	34	29	0	5	90	116	0	0	0	nHp.2.0.scaf00881_20246_novel		Hb_novel_7	nHp.2.0.scaf00881_20246_novel-5p		0	0	0	0	0	0
hpo-miR-1-3p	uggaauguaaagaaguaugua	cgugcuucuuugcaugcccauacuguauuuugauauggaauguaaagaaguaugua	hpo-miR-1-3p	267	28	17	17	23	1	4	79	148	2	1	1	hpo-mir-1	mir-1	mir-10			hco-mir-1:mir-1	xla-mir-1b:mir-1	crm-miR-1-3p:mir-1,hco-miR-1:mir-1,cel-miR-1-3p:mir-1,str-miR-1-3p:mir-1	hco-miR-1:mir-1,str-miR-1-3p:mir-1,crm-miR-1-3p:mir-1,cel-miR-1-3p:mir-1	cte-miR-1:mir-1,dme-miR-1-3p:mir-1,sma-miR-1a-5p:mir-1,ppa-miR-1:mir-1,pma-miR-1c-3p:mir-1,rno-miR-1-3p:mir-1,pma-miR-1b:mir-1,pma-miR-1a-3p:mir-1,fru-miR-1:mir-1,sja-miR-1:mir-1,tca-miR-3804b-3p:mir-3804,mmu-miR-206-3p:mir-1,oan-miR-1b:mir-1,sko-miR-1-3p:mir-1,ssc-miR-206:mir-1,cin-miR-1-3p:mir-1,gga-miR-1b-3p:mir-1,odi-miR-1c:mir-1,efu-miR-206:mir-1,egr-miR-1-5p:mir-1,mdo-miR-206:mir-1	tca-miR-3804b-3p:mir-3804,pma-miR-1b:mir-1,ppa-miR-1:mir-1,efu-miR-206:mir-1,odi-miR-1c:mir-1,sja-miR-1:mir-1,sko-miR-1-3p:mir-1,ssc-miR-206:mir-1,egr-miR-1-5p:mir-1,sma-miR-1a-5p:mir-1,hsa-miR-613:mir-613,dme-miR-1-3p:mir-1,pma-miR-1a-3p:mir-1,cte-miR-1:mir-1,pma-miR-1c-3p:mir-1,fru-miR-1:mir-1,oan-miR-1b:mir-1,cin-miR-1-3p:mir-1,mdo-miR-206:mir-1,rno-miR-1-3p:mir-1,gga-miR-1b-3p:mir-1,mmu-miR-2…
nHp.2.0.scaf00485_13796_novel-5p	cggaguguggcgcagccu	cggaguguggcgcagccucaacagauauugucaaugggaaauggccgccuuccugcu	nHp.2.0.scaf00485_13796_novel-5p	249	5	8	6	6	0	0	112	125	3	0	0	nHp.2.0.scaf00485_13796_novel	M-mir-122	Hb_novel_9	nHp.2.0.scaf00485_13796_novel-5p		0	0	0	0	0	oha-miR-122-5p:mir-122,ssc-miR-122-5p:mir-122,mmu-miR-122-5p:mir-122,cgr-miR-122:mir-122,mdo-miR-122-5p:mir-122
nHp.2.0.scaf01014_21778_novel-5p	cuggacuagugguucugcg	cuggacuagugguucugcgucgcgugggagccaaacggcaaacgugcgcuauuaucguagacuauccag	nHp.2.0.scaf01014_21778_novel-5p	234	1	8	0	9	0	0	49	176	0	0	0	nHp.2.0.scaf01014_21778_novel		Hb_novel_4	nHp.2.0.scaf01014_21778_novel-5p		0	0	0	0	0	0
hpo-miR-2-5p	cgucaaaguggugggugauuug	cgucaaaguggugggugauuugucgacuugcucauaucacagccagcuuugaugug	hpo-miR-2-5p	225	0	5	14	11	4	12	41	159	0	0	0	hpo-mir-2	mir-2	mir-2			hco-mir-2:mir-2	lgi-mir-2c:mir-2	asu-miR-2a-5p:mir-2	asu-miR-2a-5p:mir-2	0	0
nHp.2.0.scaf01010_21730_novel-5p	aucaccggauuggccccc	aucaccggauuggccccccaaguuaacccgguaugugaacg	nHp.2.0.scaf01010_21730_novel-5p	219	0	0	2	3	4	31	92	122	9	16	6	nHp.2.0.scaf01010_21730_novel		Hb_novel_5	nHp.2.0.scaf01010_21730_novel-5p		0	0	0	0	0	0
hpo-miR-83-3p	uagcaccauguaaauucagca	cugaauuuaucugagcgcuggacgauauagagaucuagcaccauguaaauucagca	hpo-miR-83-3p	215	3	0	0	7	9	43	33	175	257	143	101	hpo-mir-83	mir-49/ mir-83	mir-49			hco-mir-83:mir-83	0	hco-miR-83:mir-83,cel-miR-83-3p:mir-83,cbr-miR-83:mir-83,asu-miR-83-3p:mir-83,crm-miR-83:mir-83	crm-miR-49:mir-49,cel-miR-83-3p:mir-83,crm-miR-83:mir-83,hco-miR-83:mir-83,asu-miR-83-3p:mir-83,cel-miR-49-3p:mir-49,cbr-miR-83:mir-83	sko-miR-29b-3p:mir-29,pma-miR-29a-3p:mir-29,pmi-miR-29b-3p:mir-29,isc-miR-285:mir-29,lla-miR-29b:mir-29,gga-miR-29c-3p:mir-29,dps-miR-995-3p:mir-995,cte-miR-29a:mir-29,api-miR-29:mir-29,bbe-miR-29b-3p:mir-29,bfl-miR-29a-3p:mir-29,dpu-miR-285:mir-29,mmu-miR-29c-3p:mir-29,sko-miR-29a:mir-29,dme-miR-285-3p:mir-29,hsa-miR-29a-3p:mir-29,dme-miR-995-3p:mir-995,ola-miR-29c:mir-29,pma-miR-29b:mir-29,oar-…	api-miR-29:mir-29,mse-miR-998:mir-998,pma-miR-29d-3p:mir-29,xtr-miR-29b:mir-29,lla-miR-29b:mir-29,gga-miR-29a-3p:mir-29,tca-miR-29-3p:mir-29,bta-miR-29d-3p:mir-29,bmo-miR-285:mir-29,cte-miR-29b:mir-29,dme-miR-995-3p:mir-995,ola-miR-29c:mir-29,bfl-miR-29a-3p:mir-29,sko-miR-29a:mir-29,isc-miR-285:mir-29,xtr-miR-29d:mir-29,sko-miR-29b-3p:mir-29,mmu-miR-29c-3p:mir-29,aae-miR-285:mir-29,hsa-miR-29a-3p…
hpo-miR-43a-5p	aacccgauguagcuguuauacu	uccugccugcaacccgauguagcuguuauacugcucagugugaguaucacagugucauugggucgcaggcggucca	hpo-miR-43a-5p	215	76	30	37	57	5	28	28	93	22	19	8	hpo-mir-43a	**mir-43/mir-250	mir-43			0	0	0	0	0	0
hpo-miR-10061-3p	gugauuccgaacgcucugcacgc	ggugcuucgcgauucggaacuguauguacgucgguugggagaccuggucuuccuguaccgacggucguguugugauuccgaacgcucugcacgc	hpo-miR-10061-3p	203	15	31	77	113	15	0	0	13	0	1	1	hpo-mir-10061		Hb_mir-10061	hpo-mir-10061		0	0	0	0	0	0
hpo-lin-4-3p	gcgaauugugagcucaggauac	ucccugagaccucaauugcgacugcuuaaagaucgcgaauugugagcucaggauac	hpo-lin-4-3p	199	2	23	15	68	1	5	54	62	8	8	3	hpo-lin-4	**hpo-lin-4	lin-4			0	cte-mir-125:mir-10	0	0	0	0
hpo-miR-63b-3p	uaugacacuguugcgaauuggg	uccuguucgccagucgucauugucuuugcguguacuaugacacuguugcgaauuggg	hpo-miR-63b-3p	195	1	16	11	19	3	16	35	130	5	13	8	hpo-mir-63b	mir-63/mir-64	mir-63			ppc-mir-63a:mir-63	0	cbn-miR-64f:mir-64,ppc-miR-63i-3p:mir-63,ppc-miR-63d:mir-63,cel-miR-65-5p:mir-64,ppc-miR-63a:mir-63,ppc-miR-63f:mir-63,ppc-miR-63b:mir-63,cel-miR-64-5p:mir-64,cel-miR-63-3p:mir-63,crm-miR-63-3p:mir-63,crm-miR-64c-5p:mir-64_2,crm-miR-64d-5p:mir-64,cbn-miR-64e:mir-64	ppc-miR-63b:mir-63,ppc-miR-63f:mir-63,crm-miR-64d-5p:mir-64,cel-miR-63-3p:mir-63,crm-miR-63-3p:mir-63,cbn-miR-64f:mir-64,cel-miR-65-5p:mir-64,ppc-miR-63i-3p:mir-63,ppc-miR-63d:mir-63,cbn-miR-64e:mir-64,cel-miR-64-5p:mir-64,ppc-miR-63a:mir-63,crm-miR-64c-5p:mir-64_2,crm-miR-64b-5p:mir-64_2	0	ola-miR-731:mir-731,tgu-miR-425-5p:mir-425,mmu-miR-425-5p:mir-425,aca-miR-425-5p:mir-425,mmu-miR-489-3p:mir-489,dre-miR-731:mir-731
hpo-miR-61a-3p	ugacuagacuguuacucggcgu	accgggugaccgccuagucguggccgacagcucaugacuagacuguuacucggcgu	hpo-miR-61a-3p	191	10	19	13	31	6	6	46	101	35	77	10	hpo-mir-61a	mir-44/mir-61/mir-279	mir-44			0	0	crm-miR-247:mir-247,crm-miR-61:mir-61,bma-miR-279:mir-279,cel-miR-247-3p:mir-247,asu-miR-279b-3p:mir-279,cel-miR-61-3p:mir-61,ppc-miR-279:mir-279,cel-miR-44-3p:mir-44,asu-miR-279c-3p:mir-279,cbr-miR-61:mir-61	cel-miR-247-3p:mir-247,cel-miR-61-3p:mir-61,bma-miR-45:mir-44,cbr-miR-61:mir-61,ppc-miR-279:mir-279,crm-miR-61:mir-61,crm-miR-247:mir-247,asu-miR-279c-3p:mir-279,asu-miR-279b-3p:mir-279,bma-miR-279:mir-279,cel-miR-44-3p:mir-44	dme-miR-279-3p:mir-279,aae-miR-996:mir-996,aga-miR-286:mir-286,dme-miR-286-3p:mir-286,tur-miR-279-3p:mir-279,aae-miR-2945-3p:mir-279,cqu-miR-996:mir-996,pxy-miR-279b-3p:mir-279,dme-miR-996-3p:mir-996,cte-miR-279:mir-279,bmo-miR-279a:mir-279,sja-miR-61:mir-61_2,api-miR-279b:mir-279,aae-miR-286a:mir-286,mse-miR-279d:mir-279,bmo-miR-279b-3p:mir-279,aga-miR-996:mir-996,lgi-miR-279:mir-279,dvi-miR-996…	bmo-miR-279d-3p:mir-279,ame-miR-996-3p:mir-279,bmo-miR-279c-3p:mir-279,mse-miR-279d:mir-279,sja-miR-61:mir-61_2,dme-miR-286-3p:mir-286,bmo-miR-279a:mir-279,aga-miR-286:mir-286,dme-miR-996-3p:mir-996,cte-miR-279:mir-279,aae-miR-2945-3p:mir-279,cqu-miR-996:mir-996,lgi-miR-279:mir-279,aga-miR-996:mir-996,api-miR-996:mir-996,dme-miR-279-3p:mir-279,tur-miR-279-3p:mir-279,aae-miR-286a:mir-286,api-miR-2…
hpo-miR-10028-5p	ugaccauggacugauagaggcg	cuccgagcccugaccauggacugauagaggcgcugauaaggcuaucguuuccugucggcucacggucagagcgaagauag	hpo-miR-10028-5p	190	6	9	13	23	1	7	63	91	17	16	10	hpo-mir-10028		Hb_mir-10028	hpo-mir-10028		0	0	0	0	0	hsa-miR-591:mir-591
hpo-miR-87b-3p	gugagcaaagucucaggugugg	ucgccugacacuugacucaaaccucauucgaugaaggugagcaaagucucaggugugg	hpo-miR-87b-3p	169	10	9	7	30	2	10	42	90	0	0	1	hpo-mir-87b	mir-87/mir-233/mir-356	mir-87			hco-mir-87b:mir-87	cte-mir-87b:mir-87	bma-miR-87a:mir-87,cbr-miR-87:mir-87,asu-miR-87b-3p:mir-87,bma-miR-87b:mir-87,cel-miR-87-3p:mir-87,hco-miR-87b:mir-87,asu-miR-87a-3p:mir-87	asu-miR-87b-3p:mir-87,bma-miR-87b:mir-87,cbr-miR-356:mir-356,cel-miR-233-3p:mir-233,cbn-miR-233:mir-233,crm-miR-233:mir-233,cel-miR-87-3p:mir-87,bma-miR-87a:mir-87,asu-miR-87a-3p:mir-87,hco-miR-87b:mir-87,cbr-miR-87:mir-87,cel-miR-356a:mir-356	cte-miR-87b:mir-87,aae-miR-87:mir-87,egr-miR-87-3p:mir-87,api-miR-87b:mir-87,mse-miR-87:mir-87,tca-miR-87b-3p:mir-87,tca-miR-87a-3p:mir-87,cte-miR-87a:mir-87	cte-miR-87b:mir-87,cte-miR-87a:mir-87,aae-miR-87:mir-87,api-miR-87b:mir-87,tca-miR-87a-3p:mir-87,dme-miR-87-3p:mir-87,dps-miR-87:mir-87,tur-miR-87-3p:mir-87,mse-miR-87:mir-87,egr-miR-87-3p:mir-87,tca-miR-87b-3p:mir-87
nHp.2.0.scaf04080_41814_novel-5p	gucuaaagugucgucgcauccgg	gucuaaagugucgucgcauccggcguagcggcuccgugcgcgacgucgcuuuaaacca	nHp.2.0.scaf04080_41814_novel-5p	163	4	2	3	10	3	13	61	89	1	1	2	nHp.2.0.scaf04080_41814_novel		Hb_novel_2	nHp.2.0.scaf04080_41814_novel-5p		0	0	0	0	0	0
hpo-miR-10022-5p	uaugacacuucugcgagaaggg	uaugacacuucugcgagaagggaauucagugucucccuuucgucgagugucauggc	hpo-miR-10022-5p	163	11	21	9	21	16	70	67	66	55	65	24	hpo-mir-10022	mir-63/mir-64	mir-63		miR-425/miR-731	0	0	ppc-miR-63a:mir-63,cel-miR-65-5p:mir-64,ppc-miR-63d:mir-63,cbn-miR-64f:mir-64,ppc-miR-63i-3p:mir-63,crm-miR-64d-5p:mir-64,cbn-miR-64e:mir-64,crm-miR-64c-5p:mir-64_2,crm-miR-63-3p:mir-63,cel-miR-63-3p:mir-63,cel-miR-64-5p:mir-64,ppc-miR-63b:mir-63,ppc-miR-63f:mir-63	cel-miR-65-5p:mir-64,cbn-miR-64f:mir-64,cel-miR-64-5p:mir-64,ppc-miR-63d:mir-63,ppc-miR-63i-3p:mir-63,cbn-miR-64e:mir-64,crm-miR-64c-5p:mir-64_2,ppc-miR-63a:mir-63,crm-miR-64b-5p:mir-64_2,ppc-miR-63f:mir-63,ppc-miR-63b:mir-63,cel-miR-63-3p:mir-63,crm-miR-64d-5p:mir-64,crm-miR-63-3p:mir-63	0	mmu-miR-425-5p:mir-425,aca-miR-425-5p:mir-425,mmu-miR-489-3p:mir-489,dre-miR-731:mir-731,tgu-miR-425-5p:mir-425,ola-miR-731:mir-731
hpo-miR-7-5p	uggaagacaggagauugcgucg	uggaagacaggagauugcgucgucgcuuguucacucgcugcaauccccgucuauccgau	hpo-miR-7-5p	160	4	3	1	21	1	3	60	78	5	3	0	hpo-mir-7	mir-7	mir-7			0	0	asu-miR-7-5p:mir-7,bma-miR-7:mir-7	asu-miR-7-5p:mir-7,bma-miR-7:mir-7	ola-miR-7:mir-7,egr-miR-7-5p:mir-7,dme-miR-7-5p:mir-7,dvi-miR-7-5p:mir-7,pma-miR-7b:mir-7,dre-miR-7b:mir-7,cte-miR-7:mir-7,mmu-miR-7b-5p:mir-7,rno-miR-7b:mir-7,gga-miR-7b:mir-7,sla-miR-7:mir-7,tca-miR-7-5p:mir-7,mdo-miR-7:mir-7,efu-miR-7b:mir-7	tca-miR-7-5p:mir-7,ola-miR-7:mir-7,mdo-miR-7:mir-7,dme-miR-7-5p:mir-7,gga-miR-7b:mir-7,egr-miR-7-5p:mir-7,pma-miR-7b:mir-7,rno-miR-7b:mir-7,sla-miR-7:mir-7,efu-miR-7b:mir-7,dre-miR-7b:mir-7,dvi-miR-7-5p:mir-7,mmu-miR-7b-5p:mir-7,sme-miR-2147a:mir-2147,cte-miR-7:mir-7
hpo-miR-10045-5p	gccuaguucugugcucuccgcc	gccuaguucugugcucuccgccgcgucacuggcggagagcacagaacuaggca	hpo-miR-10045-5p	154	21	2	64	90	2	0	0	0	1	0	1	hpo-mir-10045		Hb_mir-10045	hpo-mir-10045		0	0	0	0	0	0
hpo-miR-72-5p	aggcaagauguuggcauagcuga	aggcaagauguuggcauagcugaagcacuguuucucagcuaugcuacaugaggccacg	hpo-miR-72-5p	153	0	4	7	19	0	1	1	126	9	12	3	hpo-mir-72	mir-72/mir-73/mir-74/mir-266/mir-8286	mir-72			hco-mir-72:mir-72	0	cel-miR-266:mir-266,crm-miR-72-5p:mir-72,cel-miR-72-5p:mir-72	cel-miR-266:mir-266,cbr-miR-74a:mir-74,crm-miR-74b:mir-74,cbr-miR-73b:mir-73,cbr-miR-73a:mir-73,ppc-miR-8286a-3p:mir-8286,ppc-miR-8286b-3p:mir-8286,cel-miR-72-5p:mir-72,cel-miR-73-3p:mir-73,crm-miR-74a:mir-74,cbn-miR-72a:mir-72,cbn-miR-74b:mir-74,cbn-miR-74a:mir-74,cbr-miR-74b-3p:mir-74,crm-miR-72-5p:mir-72,cel-miR-74-3p:mir-74	gga-miR-31-5p:mir-31,cte-miR-31:mir-31,mmu-miR-31-5p:mir-31,dpu-miR-31:mir-31,cfa-miR-31:mir-31,hsa-miR-31-5p:mir-31,tca-miR-31-5p:mir-31,oan-miR-31-5p:mir-31	dvi-miR-31b:mir-31,aae-miR-31:mir-31,dps-miR-31b:mir-31,oan-miR-31-5p:mir-31,sma-miR-31-5p:mir-31_2,csa-miR-31:mir-31,sja-miR-31-5p:mir-31_2,ola-miR-31:mir-31,dre-miR-31:mir-31,cte-miR-31:mir-31,cin-miR-31:mir-31,mmu-miR-31-5p:mir-31,dpu-miR-31:mir-31,pma-miR-31:mir-31,tca-miR-31-5p:mir-31,dme-miR-31a-5p:mir-31,cfa-miR-31:mir-31,dme-miR-31b-5p:mir-31,bfl-miR-31-5p:mir-31,gga-miR-31-5p:mir-31,hsa-…
hpo-miR-60a-3p	uauuaugcacauuuucugguuca	agcuggaaacugucauaaaauccuuuaugagcgauauuaugcacauuuucugguuca	hpo-miR-60a-3p	150	8	5	26	35	2	13	46	43	128	80	27	hpo-mir-60a	mir-60	mir-60			hco-mir-60:mir-60	0	cbr-miR-60:mir-60,crm-miR-60-3p:mir-60,cel-miR-60-3p:mir-60,hco-miR-60:mir-60	cbr-miR-60:mir-60,crm-miR-60-3p:mir-60,hco-miR-60:mir-60,cel-miR-60-3p:mir-60	sja-miR-2162-3p:mir-2162,hme-miR-2763:mir-2763,cte-miR-1993:mir-1993,bmo-miR-2763-3p:mir-2763	hme-miR-2763:mir-2763,bmo-miR-2763-3p:mir-2763,cte-miR-1993:mir-1993,sja-miR-2162-3p:mir-2162
nHp.2.0.scaf00955_21126_novel-5p	gaagugacugccaucuuagga	gaagugacugccaucuuaggacuuacuaaguggccuagacugaacugugggcuaaccaaaucgaugggccguaggauaugagcugguucugucgcuucgccuga	nHp.2.0.scaf00955_21126_novel-5p	149	30	32	32	90	4	0	0	27	0	0	0	nHp.2.0.scaf00955_21126_novel		Hb_novel_6	nHp.2.0.scaf00955_21126_novel-5p		0	0	0	0	0	0
nHp.2.0.scaf00385_11558_novel-3p	aaaaauuaaugggagcaagggc	cccagaccccauuaauuuucgagaacggugucaucaaaaauuaaugggagcaagggc	nHp.2.0.scaf00385_11558_novel-3p	149	0	3	5	17	0	1	85	42	0	0	0	nHp.2.0.scaf00385_11558_novel		Hb_novel_10	nHp.2.0.scaf00385_11558_novel-3p		0	0	0	0	0	0
hpo-miR-5352-3p	uugcacaugauguacgaccugca	caggcgugcucguugugcauugugggucugaucauugcacaugauguacgaccugca	hpo-miR-5352-3p	149	9	4	4	19	3	22	0	126	43	145	55	hpo-mir-5352		Hb_mir-5352	hpo-mir-5352		0	0	0	0	nve-miR-2024f-3p:mir-2024	nve-miR-2024f-3p:mir-2024
hpo-miR-10061-5p	ggugcuucgcgauucggaacugu	ggugcuucgcgauucggaacuguauguacgucgguugggagaccuggucuuccuguaccgacggucguguugugauuccgaacgcucugcacgc	hpo-miR-10061-5p	148	11	22	73	75	1	0	0	0	0	0	0	hpo-mir-10061		Hb_mir-10061	hpo-mir-10061		0	0	0	0	0	0
hpo-miR-10065b-2-3p	ugggaucucauguacucuuaua	uggaguacaucugauucccacaccaaugugaguuaugggaucucauguacucuuaua	hpo-miR-10065b-2-3p	139	9	9	7	5	3	4	53	74	6	7	3			Hb_miR-10065b-2-3p	hpo-miR-10065b-2-3p		0	0	0	0	mml-miR-769-3p:mir-769	ssa-miR-193-5p:mir-193,mml-miR-769-3p:mir-769
hpo-miR-50-3p	ccagaacuauuagacauaucgaa	ugauaugucugguauucuuggguuucauugacaaccagaacuauuagacauaucgaa	hpo-miR-50-3p	131	1	14	5	5	2	12	50	71	25	30	20	hpo-mir-50	**mir-50/mir-62	mir-50			hco-mir-50:mir-50	0	0	0	0	0
hpo-miR-10069-3p	guucugaucguuuagugcaccu	ggugcuuugucguuagguugacuagucuuauugugcauuuuguuuaauauuugaguucguucugaucguuuagugcaccu	hpo-miR-10069-3p	124	16	31	62	62	5	3	0	0	1	0	0	hpo-mir-10069		Hb_mir-10069	hpo-mir-10069		0	0	0	0	0	0
hpo-miR-240-5p	uagggguugcucguccagucag	uagggguugcucguccagucagaaguauugauccuuacuggccucguaacuucuagc	hpo-miR-240-5p	118	0	1	11	33	0	0	17	57	0	1	0	hpo-mir-240	**mir-240	mir-240			0	0	0	0	0	0
hpo-miR-71-3p	uaucacuauucuguuuuucgcc	ugaaagacauggguagugagacgcuuuguucuggccguaucacuauucuguuuuucgcc	hpo-miR-71-3p	116	5	4	14	15	1	14	0	87	31	40	20	hpo-mir-71	**mir-71	mir-71			hco-mir-71:mir-71	0	crm-miR-71-3p:mir-71,cel-miR-71-3p:mir-71,str-miR-71-3p:mir-71,ppc-miR-71b-3p:mir-71	ppc-miR-71b-3p:mir-71,str-miR-71-3p:mir-71,cel-miR-71-3p:mir-71,crm-miR-71-3p:mir-71	0	chi-miR-34b-3p:mir-34,dre-miR-34c-3p:mir-34,aca-miR-34c-3p:mir-34,mmu-miR-34b-3p:mir-34,gga-miR-34b-3p:mir-34,oan-miR-34a-3p:mir-34,hsa-miR-34c-3p:mir-34,mdo-miR-34c-3p:mir-34,mmu-miR-34c-3p:mir-34,efu-miR-34c:mir-34
hpo-miR-84a-3p	auaacauuuauccuacuucuuc	ugagguaguuuuaaauguuaugacuuuaucguucauaacauuuauccuacuucuuc	hpo-miR-84a-3p	107	13	0	4	17	5	0	36	50	0	1	0	hpo-mir-84a	**mir-48/ mir-84/ mir-241	mir-48	hpo-miR-84a-3p		0	0	0	0	0	0
nHp.2.0.scaf00709_17540_novel-3p	uuuauguuguccugcucgccc	aagcaggacagcauaaaaagggauucugcgccgccuuuauguuguccugcucgccc	nHp.2.0.scaf00709_17540_novel-3p	105	3	1	0	15	2	2	15	75	1	2	2	nHp.2.0.scaf00709_17540_novel		Hb_novel_8	nHp.2.0.scaf00709_17540_novel-3p		0	0	0	0	0	0
nHp.2.0.scaf00104_4972_novel-5p	acgagguggauuugcggcagaa	acgagguggauuugcggcagaacucaugaagauucucgcccguuucuccccuugcac	nHp.2.0.scaf00104_4972_novel-5p	99	10	0	5	19	1	13	19	56	0	0	0	nHp.2.0.scaf00104_4972_novel		Hb_novel_11	nHp.2.0.scaf00104_4972_novel-5p		0	0	0	0	0	0
hpo-miR-5908-5p	ggugauugugcacuggugaggu	ggugauugugcacuggugagguacgaccgcgacuucaucaggccucagucauccac	hpo-miR-5908-5p	99	8	0	1	7	1	2	58	33	4	3	3	hpo-mir-5908		Hb_mir-5908	hpo-mir-5908*		0	0	0	0	0	0
nHp.2.0.scaf02902_36789_novel-5p	cucggcacucuccuuaggccu	cucggcacucuccuuaggccucugaccaacuuaggcuuacucagcgugccgauac	nHp.2.0.scaf02902_36789_novel-5p	96	0	0	0	2	0	1	0	94	4	2	1	nHp.2.0.scaf02902_36789_novel		Hb_novel_3	nHp.2.0.scaf02902_36789_novel-5p		0	0	0	0	0	0
hpo-miR-10127-3p	gacuucagggaucgacgcgccgg	agggcgagcugcgagugggaauaugaagcgucugcugcgggggaugcagcguccucgacuucagggaucgacgcgccggaggcgccagg	hpo-miR-10127-3p	95	25	5	38	57	8	0	0	0	0	0	0	hpo-mir-10127		Hb_mir-10127	hpo-mir-10127		0	0	0	0	0	efu-miR-507a:mir-506
hpo-miR-750-3p	ccagaucuauuacuuccuucuga	agugggagguguugaucuugcaugcggucgcauugccagaucuauuacuuccuucuga	hpo-miR-750-3p	94	3	0	8	21	1	8	21	44	27	22	12	hpo-mir-750	mir-750	mir-750			0	0	0	0	cte-miR-750:mir-750,mse-miR-750:mir-750,bmo-miR-750-3p:mir-750	mse-miR-750:mir-750,cte-miR-750:mir-750,bmo-miR-750-3p:mir-750
hpo-miR-61b-3p	ugacuagauccauacucagcc	uggguaugugucuuagucccggcgcagacgguuacgugacuagauccauacucagcc	hpo-miR-61b-3p	88	7	5	5	8	3	19	0	75	56	76	33	hpo-mir-61b	mir-44/mir-61/mir-279	mir-44			0	0	bma-miR-279:mir-279,cel-miR-247-3p:mir-247,asu-miR-279b-3p:mir-279,cel-miR-61-3p:mir-61,crm-miR-247:mir-247,crm-miR-61:mir-61,asu-miR-279c-3p:mir-279,cbr-miR-61:mir-61,ppc-miR-279:mir-279,cel-miR-44-3p:mir-44	bma-miR-279:mir-279,cel-miR-44-3p:mir-44,asu-miR-279c-3p:mir-279,crm-miR-247:mir-247,asu-miR-279b-3p:mir-279,bma-miR-45:mir-44,cbr-miR-61:mir-61,ppc-miR-279:mir-279,crm-miR-61:mir-61,cel-miR-247-3p:mir-247,cel-miR-61-3p:mir-61	lgi-miR-279:mir-279,bmo-miR-279c-3p:mir-279,api-miR-996:mir-996,bmo-miR-279d-3p:mir-279,dvi-miR-996-3p:mir-996,tca-miR-279d-3p:mir-279,ame-miR-996-3p:mir-279,mse-miR-279d:mir-279,bmo-miR-279b-3p:mir-279,aga-miR-996:mir-996,pxy-miR-279b-3p:mir-279,aae-miR-2945-3p:mir-279,cqu-miR-996:mir-996,cte-miR-279:mir-279,dme-miR-996-3p:mir-996,api-miR-279b:mir-279,aae-miR-286a:mir-286,bmo-miR-279a:mir-279,sj…	tca-miR-279d-3p:mir-279,dvi-miR-996-3p:mir-996,aae-miR-996:mir-996,pxy-miR-279b-3p:mir-279,aae-miR-2945-3p:mir-279,cqu-miR-996:mir-996,lgi-miR-279:mir-279,api-miR-996:mir-996,aga-miR-996:mir-996,dme-miR-279-3p:mir-279,tur-miR-279-3p:mir-279,aae-miR-286a:mir-286,api-miR-279b:mir-279,bmo-miR-279b-3p:mir-279,bmo-miR-279a:mir-279,aga-miR-286:mir-286,cte-miR-279:mir-279,dme-miR-996-3p:mir-996,bmo-miR-…
hpo-miR-86-5p	uaagugaaugcuuugccacagucu	uaagugaaugcuuugccacagucuuagacauuguaagcugggcugagguucgcuuaggc	hpo-miR-86-5p	86	4	0	5	4	1	6	0	77	26	28	20	hpo-mir-86	mir-86/mir-785	mir-86			hco-mir-86:mir-86	0	cbr-miR-785a:mir-785,cel-miR-86-5p:mir-86,crm-miR-785:mir-785,ppc-miR-86:mir-86,cel-miR-785-3p:mir-785,asu-miR-86-5p:mir-86	asu-miR-86-5p:mir-86,crm-miR-785:mir-785,cbr-miR-785a:mir-785,ppc-miR-86:mir-86,cel-miR-785-3p:mir-785,cel-miR-86-5p:mir-86	0	0
hpo-miR-86-3p	cugggcugagguucgcuuaggc	uaagugaaugcuuugccacagucuuagacauuguaagcugggcugagguucgcuuaggc	hpo-miR-86-3p	86	0	6	0	7	1	11	19	60	4	2	1	hpo-mir-86	**mir-86/mir-785	mir-86			hco-mir-86:mir-86	0	asu-miR-86-3p:mir-86,prd-miR-86-3p:mir-86	asu-miR-86-3p:mir-86,prd-miR-86-3p:mir-86	0	0
hpo-miR-54a-5p	cgggucauuauuuacggacgac	cgggucauuauuuacggacgacacgcuugugauguacccguaaugauaaugaucccga	hpo-miR-54a-5p	86	1	4	15	2	1	4	0	69	4	8	2	hpo-mir-54a	**mir-10/mir-51/mir-54/mir-55/mir-56/mir-2237	mir-10			0	0	0	0	0	0
hpo-miR-235-3p	uauugcacucgccccggccuga	aggccuggucgucugccauguuuggcaacgcgaauauugcacucgccccggccuga	hpo-miR-235-3p	80	7	2	3	5	3	12	0	72	5	8	11	hpo-mir-235	mir-25/mir-235	mir-25			hco-mir-235:mir-25	0	cel-miR-235-3p:mir-235,cbr-miR-235a:mir-235,crm-miR-235-3p:mir-235,asu-miR-92-3p:mir-25,prd-miR-235-3p:mir-25,bma-miR-92:mir-25,hco-miR-235:mir-25	cbr-miR-235a:mir-235,cel-miR-235-3p:mir-235,asu-miR-92-3p:mir-25,bma-miR-92:mir-25,prd-miR-235-3p:mir-25,hco-miR-235:mir-25,crm-miR-235-3p:mir-235	pmi-miR-92d-3p:mir-25,hsa-miR-32-5p:mir-32,cin-miR-92d-3p:mir-92,tca-miR-92c-3p:mir-25,bbe-miR-92c-3p:mir-25,dan-miR-310:mir-310,bbe-miR-2059-5p:mir-2059,oan-miR-92b:mir-25,sja-miR-3479-3p:mir-3479,dse-miR-312-3p:mir-312,sma-miR-3479-3p:mir-3479,dmo-miR-313:mir-25,dvi-miR-311-3p:mir-310,dan-miR-312:mir-312,gga-miR-32-5p:mir-32,dme-miR-312-3p:mir-312,efu-miR-92a:mir-25,bmo-miR-92a:mir-25,sko-miR-9…	aga-miR-92b:mir-25,dan-miR-312:mir-312,spu-miR-92a:mir-25,pmi-miR-92c-3p:mir-25,spu-miR-92c:mir-25,pmi-miR-92d-3p:mir-25,oan-miR-32-5p:mir-32,dpu-miR-92:mir-25,dre-miR-92b-3p:mir-25,bmo-miR-92a:mir-25,bfl-miR-2059-3p:mir-2059,hsa-miR-367-3p:mir-367,sha-miR-92a:mir-363,dme-miR-92a-3p:mir-25,cte-miR-92a:mir-25,cin-miR-92d-3p:mir-92,pma-miR-92a:mir-25,gga-miR-32-5p:mir-32,dme-miR-92b-3p:mir-25,sko-m…
hpo-miR-87a-5p	cgccugaaccuuucgucucaaccu	cgccugaaccuuucgucucaaccucuaugucaggcaggugagcaaaguuucaggugugc	hpo-miR-87a-5p	73	2	4	15	31	2	5	0	27	26	46	15	hpo-mir-87a	**mir-87/mir-233/mir-356	mir-87			hco-mir-87a:mir-87	cte-mir-87b:mir-87	0	0	0	0
hpo-miR-10058-5p	gauguaugcgcgaggucuggg	ggaaccgcuugauguaugcgcgaggucugggccgccuggauugacauggcugagagggucgugauuguacuucuucccaccuuc	hpo-miR-10058-5p	72	29	23	29	43	7	3	0	0	0	0	0	hpo-mir-10058	mir-63/mir-64	mir-63			0	0	0	crm-miR-64b-3p:mir-64_2	0	gga-miR-6516-3p:mir-6516
hpo-miR-10084-5p	gagaaucucuggaggaggagcga	cuuccgcugcgagaaucucuggaggaggagcgaugucuguuccugcucgaaguucugcugcagaggagcug	hpo-miR-10084-5p	64	14	27	14	36	4	2	0	14	0	0	0	hpo-mir-10084		Hb_mir-10084	hpo-mir-10084		0	0	0	crm-miR-239a-3p:mir-239	0	0
hpo-miR-10067-5p	guauuuuuggggucggaggaauu	ggcucgagcaguauuuuuggggucggaggaauugcgucggguucuuuggugugguagcugcugugauucugcucugaagagaugucaguuggcca	hpo-miR-10067-5p	62	14	18	30	32	7	1	0	0	0	1	0	hpo-mir-10067		Hb_mir-10067	hpo-mir-10067		0	0	0	0	0	0
hpo-miR-45-3p	ugacuagagacacauucagcu	cuggauguuccucugagucauacuccgggugauaugacuagagacacauucagcu	hpo-miR-45-3p	47	6	3	4	5	1	6	0	38	189	260	72	hpo-mir-45	mir-44/mIr-61/mir-279	mir-44			hco-mir-45:mir-44	0	cel-miR-44-3p:mir-44,ppc-miR-279:mir-279,cbr-miR-61:mir-61,asu-miR-279c-3p:mir-279,crm-miR-61:mir-61,crm-miR-247:mir-247,asu-miR-279b-3p:mir-279,cel-miR-61-3p:mir-61,cel-miR-247-3p:mir-247,bma-miR-279:mir-279	cel-miR-247-3p:mir-247,cel-miR-61-3p:mir-61,bma-miR-45:mir-44,cbr-miR-61:mir-61,crm-miR-61:mir-61,ppc-miR-279:mir-279,crm-miR-247:mir-247,asu-miR-279c-3p:mir-279,asu-miR-279b-3p:mir-279,bma-miR-279:mir-279,cel-miR-44-3p:mir-44	lgi-miR-279:mir-279,api-miR-996:mir-996,bmo-miR-279c-3p:mir-279,bmo-miR-279d-3p:mir-279,dvi-miR-996-3p:mir-996,tca-miR-279d-3p:mir-279,ame-miR-996-3p:mir-279,mse-miR-279d:mir-279,bmo-miR-279b-3p:mir-279,aga-miR-996:mir-996,pxy-miR-279b-3p:mir-279,aae-miR-2945-3p:mir-279,cqu-miR-996:mir-996,cte-miR-279:mir-279,dme-miR-996-3p:mir-996,aae-miR-286a:mir-286,api-miR-279b:mir-279,bmo-miR-279a:mir-279,sj…	cte-miR-279:mir-279,dme-miR-996-3p:mir-996,aga-miR-286:mir-286,bmo-miR-279a:mir-279,dme-miR-286-3p:mir-286,sja-miR-61:mir-61_2,mse-miR-279d:mir-279,bmo-miR-279c-3p:mir-279,ame-miR-996-3p:mir-279,bmo-miR-279d-3p:mir-279,aae-miR-996:mir-996,pxy-miR-279b-3p:mir-279,dvi-miR-996-3p:mir-996,tca-miR-279d-3p:mir-279,bmo-miR-279b-3p:mir-279,aae-miR-286a:mir-286,api-miR-279b:mir-279,tur-miR-279-3p:mir-279,…
hpo-miR-43a-3p	uaucacagugucauugggucgc	uccugccugcaacccgauguagcuguuauacugcucagugugaguaucacagugucauugggucgcaggcggucca	hpo-miR-43a-3p	47	7	10	0	16	6	19	3	28	59	187	62	hpo-mir-43a	mir-43/mir-250	mir-43			0	0	asu-miR-43e-3p:mir-43_2,bma-miR-2a:mir-2,asu-miR-43b-3p:mir-43_2,cel-miR-2-3p:mir-2,cel-miR-43-3p:mir-43	crm-miR-250-3p:mir-250,cel-miR-2-3p:mir-2,asu-miR-43e-3p:mir-43_2,asu-miR-43b-3p:mir-43_2,cel-miR-43-3p:mir-43,bma-miR-2a:mir-2,cel-miR-250-3p:mir-250,bma-miR-250:mir-250	bmo-miR-2b-3p:mir-2,bmo-miR-13b-3p:mir-2,nvi-miR-2a:mir-2,egr-miR-2b-3p:mir-2,api-miR-2a:mir-2,dan-miR-2b:mir-2,bmo-miR-13a-3p:mir-2,aae-miR-13-3p:mir-2,cte-miR-2c:mir-2,lgi-miR-2c:mir-2,aga-miR-13b:mir-2,tca-miR-2944a-3p:mir-2944,ame-miR-2944-3p:mir-2944,isc-miR-2a:mir-2,hme-miR-2c:mir-2,dvi-miR-5-3p:mir-5,sja-miR-2d-3p:mir-2,dme-miR-5-3p:mir-5,ame-miR-13b-3p:mir-2,aae-miR-2944a-3p:mir-2944,tca-…	isc-miR-2a:mir-2,nvi-miR-2b:mir-2,cte-miR-2c:mir-2,dvi-miR-5-3p:mir-5,tca-miR-13a-3p:mir-2,dme-miR-11-3p:mir-11,tca-miR-2944b-3p:mir-2944,dme-miR-13a-3p:mir-2,dan-miR-2b:mir-2,cte-miR-2a:mir-2,api-miR-2a:mir-2,ame-miR-13b-3p:mir-2,dme-miR-2c-3p:mir-2,tca-miR-2944c-3p:mir-2944,aae-miR-308-3p:mir-308,nvi-miR-2a:mir-2,egr-miR-2a-3p:mir-2,dme-miR-5-3p:mir-5,sja-miR-2c-3p:mir-2,bmo-miR-13a-3p:mir-2,sj…
hpo-miR-10023-5p	uuuguacucagcaaagaugcugc	uuuguacucagcaaagaugcugcauuugcguagcagaaucuuugcuggugcaagcu	hpo-miR-10023-5p	30	0	6	0	9	1	8	0	21	84	72	22	hpo-mir-10023	mir-238/mir-239	mir-239			0	0	asu-miR-239-5p:mir-239,cbr-miR-238:mir-238,cel-miR-239a-5p:mir-239,cbr-miR-239a:mir-239,cel-miR-238-3p:mir-238,crm-miR-239b:mir-239,crm-miR-238:mir-238,cel-miR-239b-5p:mir-239	cbr-miR-239a:mir-239,cel-miR-239a-5p:mir-239,crm-miR-238:mir-238,cel-miR-238-3p:mir-238,cel-miR-239b-5p:mir-239,cbr-miR-238:mir-238,crm-miR-239b:mir-239,asu-miR-239-5p:mir-239	0	aae-miR-305-5p:mir-305,tca-miR-305-5p:mir-305,cqu-miR-305-5p:mir-305,dsi-miR-305:mir-305,dme-miR-305-5p:mir-305
hpo-miR-5899a-5p	caggcuaugcauuccgugug	caggcuaugcauuccgugugcauuuucaaugacuguacccguaauguacauagcuugag	hpo-miR-5899a-5p	0	0	0	0	0	5	8	0	0	32	41	22	hpo-mir-5899a	mir-216	mir-216	hpo-mir-5899a		0	0	0	0	bmo-miR-283-3p:mir-216	bmo-miR-283-3p:mir-216
