# Supplementary material for: Extracellular vesicles from Heligmosomoides bakeri and Trichuris muris contain distinct microRNA families and small RNAs that could underpin different functions in the host
Source: Int J Parasitol. 2020 Aug;50(9):719–29. doi: 10.1016/j.ijpara.2020.06.002 (PMC7435682; doi:10.1016/j.ijpara.2020.06.002)
Supplement: Supplementary data 6 [file mmc6.xlsx]

## Sheet: Tmuris-110miRNAs-genefamily
Supplementary Table S5. Classification of microRNA (miRNA) gene families in Trichuris muris.
tmur_mature	tmur_mature_seq	tmur_hairpin_seq	tmur_mature	tmur_hairpin	tmur_ruby_family	tmur_mature_seq	tmur_hairpin_seq	total_reads_heatmap_samples	Tm_EvD_Pp	Tm_EvD_Un	Tm_EvO_Un_1	Tm_EvO_Un_2	Tm_Ev_Pp	Tm_Ev_Un	mirna_gene_family	heatmap_mirna_family_name	T. muris specific miR name	hairpin_nematoda_blast	hairpin_non_nematoda_blast	nematoda_mature_seed1_8	nematoda_mature_seed2_8	non_nematoda_seed1_8	non_nematoda_seed2_8
TMUE_LG2_27517_miR-87-3p	gugagcaaaguuucaggugugu	cgccuggaacuuuugucucaaccuuaguuauuggaaaggugagcaaaguuucaggugugu	TMUE_LG2_27517_miR-87-3p	TMUE_LG2_27517_miR-87	miR87	gugagcaaaguuucaggugugu	cgccuggaacuuuugucucaaccuuaguuauuggaaaggugagcaaaguuucaggugugu	349069	6037	4609	319	153	201152	147917	mir-87/mir-233/mir-356	mir-87		asu-mir-87b:mir-87	isc-mir-87:mir-87	asu-miR-87a-3p:mir-87,cel-miR-87-3p:mir-87,asu-miR-87b-3p:mir-87,bma-miR-87b:mir-87,hco-miR-87b:mir-87,cbr-miR-87:mir-87,bma-miR-87a:mir-87	asu-miR-87a-3p:mir-87,bma-miR-87b:mir-87,cel-miR-356a:mir-356,cbn-miR-233:mir-233,asu-miR-87b-3p:mir-87,cbr-miR-87:mir-87,bma-miR-87a:mir-87,cbr-miR-356:mir-356,hco-miR-87b:mir-87,cel-miR-87-3p:mir-87,crm-miR-233:mir-233,cel-miR-233-3p:mir-233	tca-miR-87b-3p:mir-87,aae-miR-87:mir-87,mse-miR-87:mir-87,cte-miR-87a:mir-87,tca-miR-87a-3p:mir-87,egr-miR-87-3p:mir-87,api-miR-87b:mir-87,cte-miR-87b:mir-87	aae-miR-87:mir-87,tca-miR-87b-3p:mir-87,mse-miR-87:mir-87,tca-miR-87a-3p:mir-87,cte-miR-87a:mir-87,egr-miR-87-3p:mir-87,api-miR-87b:mir-87,tur-miR-87-3p:mir-87,cte-miR-87b:mir-87,dme-miR-87-3p:mir-87,dps-miR-87:mir-87
TMUE_LG2_35698_miR-99a-3p	gaagcucguuucuacagguaugu	auacccuguagauccggguuuuuguagcucaguucagaagcucguuucuacagguaugu	TMUE_LG2_35698_miR-99a-3p	TMUE_LG2_35698_miR-99a	miR10	gaagcucguuucuacagguaugu	auacccuguagauccggguuuuuguagcucaguucagaagcucguuucuacagguaugu	286883	4156	3152	845	360	154782	132101	mir-231/mir-787	mir-231		0	mse-mir-993:mir-10	0	cbn-miR-231:mir-231,cel-miR-787-3p:mir-787,crm-miR-231:mir-231,cbr-miR-231:mir-231,cbr-miR-787:mir-787,cel-miR-231-3p:mir-231	cqu-miR-993-3p:mir-10,dme-miR-993-3p:mir-10,dpu-miR-993:mir-10,aga-miR-993:mir-10,tur-miR-993b-3p:mir-10	chi-miR-99a-3p:mir-10,gga-miR-99a-3p:mir-10,chi-miR-99b-3p:mir-10,bta-miR-99a-3p:mir-10,mmu-miR-99b-3p:mir-10,cqu-miR-993-3p:mir-10,aca-miR-99a-3p:mir-10,ola-miR-99:mir-10,rno-miR-99a-3p:mir-10,dme-miR-993-3p:mir-10,aca-miR-99b-3p:mir-10,aga-miR-993:mir-10,oha-miR-99a-3p:mir-10,tur-miR-993b-3p:mir-10,bmo-miR-993b-3p:mir-10,mmu-miR-99a-3p:mir-10,bfl-miR-100-3p:mir-10,oan-miR-99-3p:mir-10,dpu-miR-9…
TMUE_LG1_20923_miR-72-5p	aggcaagauguuggcauagcu	aggcaagauguuggcauagcugaguguuucggucuucagcugcgcuacaucuggcc	TMUE_LG1_20923_miR-72-5p	TMUE_LG1_20923_miR-72	miR72	aggcaagauguuggcauagcu	aggcaagauguuggcauagcugaguguuucggucuucagcugcgcuacaucuggcc	255365	8593	8766	2795	1327	135250	120115	mir-72/mir-73/mir-74/mir-266/mir-8286	mir-72		asu-mir-72:mir-72	0	crm-miR-72-5p:mir-72,cel-miR-72-5p:mir-72,cel-miR-266:mir-266	cbn-miR-74a:mir-74,cbr-miR-73a:mir-73,cbr-miR-74b-3p:mir-74,crm-miR-72-5p:mir-72,cel-miR-72-5p:mir-72,cbr-miR-74a:mir-74,ppc-miR-8286a-3p:mir-8286,cel-miR-73-3p:mir-73,crm-miR-74b:mir-74,cbn-miR-74b:mir-74,cbr-miR-73b:mir-73,cel-miR-266:mir-266,crm-miR-74a:mir-74,cel-miR-74-3p:mir-74,ppc-miR-8286b-3p:mir-8286,cbn-miR-72a:mir-72	mmu-miR-31-5p:mir-31,cfa-miR-31:mir-31,oan-miR-31-5p:mir-31,gga-miR-31-5p:mir-31,hsa-miR-31-5p:mir-31,tca-miR-31-5p:mir-31,dpu-miR-31:mir-31,cte-miR-31:mir-31	tca-miR-31-5p:mir-31,hsa-miR-31-5p:mir-31,dme-miR-31a-5p:mir-31,mmu-miR-31-5p:mir-31,sma-miR-31-5p:mir-31_2,cin-miR-31:mir-31,cte-miR-31:mir-31,oan-miR-31-5p:mir-31,dvi-miR-31b:mir-31,pma-miR-31:mir-31,csa-miR-31:mir-31,sja-miR-31-5p:mir-31_2,dpu-miR-31:mir-31,dme-miR-31b-5p:mir-31,aae-miR-31:mir-31,gga-miR-31-5p:mir-31,ola-miR-31:mir-31,cfa-miR-31:mir-31,bfl-miR-31-5p:mir-31,dps-miR-31b:mir-31,d…
TMUE_LG2_40649_miR-59-5p	ucgaaucgucucaucggaaggc	ucgaaucgucucaucggaaggccucugcuuaugugcaggcguccgauagacgaucggac	TMUE_LG2_40649_miR-59-5p	TMUE_LG2_40649_miR-59	miR59	ucgaaucgucucaucggaaggc	ucgaaucgucucaucggaaggccucugcuuaugugcaggcguccgauagacgaucggac	253921	6972	6951	5815	2471	140154	113767	mir-59	mir-59		0	0	cel-miR-59-3p:mir-59	bma-miR-5360:mir-5360,asu-miR-5360-5p:mir-5360,cel-miR-59-3p:mir-59	0	0
TMUE_LG2_39319_let-7-5p	ugagguaguagguuguauaguu	ugagguaguagguuguauaguugagaaauucugucgaacuauugcaaccugcuagcuuggu	TMUE_LG2_39319_let-7-5p	TMUE_LG2_39319_let-7	let-7	ugagguaguagguuguauaguu	ugagguaguagguuguauaguugagaaauucugucgaacuauugcaaccugcuagcuuggu	157887	6356	5982	8419	4003	85730	72157	let-7/mir-48/mirr-84/mir-241	let-7		cbn-let-7:let-7	lgi-let-7:let-7	cel-miR-48-5p:mir-48,crm-miR-84-5p:mir-84,asu-miR-84-5p:mir-84,cel-miR-241-5p:mir-241,crm-miR-48-5p:mir-48,ppc-miR-84b:mir-84,cbr-miR-84:mir-84,cel-let-7-5p:let-7,ppc-miR-84a:mir-84,cel-miR-84-5p:mir-84,cbr-miR-241:mir-241	crm-miR-48-5p:mir-48,cel-miR-84-5p:mir-84,cel-miR-48-5p:mir-48,crm-miR-241:mir-241,crm-miR-84-5p:mir-84,cel-miR-241-5p:mir-241,cbr-miR-241:mir-241,asu-miR-84-5p:mir-84,cbr-miR-84:mir-84,ppc-miR-84b:mir-84,cel-let-7-5p:let-7,ppc-miR-84a:mir-84	hsa-miR-98-5p:let-7,ssa-let-7j-5p:let-7,pma-let-7c:let-7,gga-let-7j-5p:let-7,cin-let-7b-5p:let-7,xtr-let-7g:let-7,dme-let-7-5p:let-7,gga-let-7g-5p:let-7,xtr-let-7b:let-7,hsa-let-7e-5p:let-7,mmu-let-7g-5p:let-7,gga-let-7k-5p:let-7,gga-let-7f-5p:let-7,fru-let-7j:let-7,mml-miR-6134:mir-6134,mmu-let-7i-5p:let-7,aga-let-7:let-7,cin-let-7e:let-7,ola-let-7c:let-7,hsa-let-7b-5p:let-7,fru-let-7g:let-7,ssc…	pma-let-7c:let-7,cin-let-7b-5p:let-7,ssa-let-7f-5p:let-7,hsa-let-7e-5p:let-7,sja-let-7:let-7,fru-let-7j:let-7,egr-let-7-5p:let-7,bta-let-7e:let-7,mdo-let-7d:let-7,gga-let-7k-5p:let-7,xtr-let-7g:let-7,pma-let-7b-5p:let-7,ola-let-7e:let-7,dme-let-7-5p:let-7,hsa-miR-98-5p:let-7,gga-let-7i:let-7,oar-let-7b:let-7,cin-let-7d-5p:let-7,mmu-let-7g-5p:let-7,fru-let-7g:let-7,fru-let-7d:let-7,hsa-let-7d-5p:l…
TMUE_LG1_13021_miR-44-3p	ugacuagacucacacccaucc	augggugugaguuagguccugcauaauuacagucaugacuagacucacacccaucc	TMUE_LG1_13021_miR-44-3p	TMUE_LG1_13021_miR-44	miR44	ugacuagacucacacccaucc	augggugugaguuagguccugcauaauuacagucaugacuagacucacacccaucc	111198	8473	3393	2300	1195	65646	45552	mir-44/mIr-61/mir-279	mir-44		0	tca-mir-279b:mir-279	cel-miR-61-3p:mir-61,asu-miR-279c-3p:mir-279,cel-miR-247-3p:mir-247,cbr-miR-61:mir-61,asu-miR-279b-3p:mir-279,cel-miR-44-3p:mir-44,crm-miR-247:mir-247,ppc-miR-279:mir-279,bma-miR-279:mir-279,crm-miR-61:mir-61	cel-miR-44-3p:mir-44,ppc-miR-279:mir-279,crm-miR-247:mir-247,cel-miR-247-3p:mir-247,asu-miR-279c-3p:mir-279,asu-miR-279b-3p:mir-279,bma-miR-279:mir-279,cbr-miR-61:mir-61,cel-miR-61-3p:mir-61,crm-miR-61:mir-61,bma-miR-45:mir-44	tur-miR-279-3p:mir-279,api-miR-279b:mir-279,tca-miR-279d-3p:mir-279,aga-miR-286:mir-286,aae-miR-286a:mir-286,dme-miR-996-3p:mir-996,sja-miR-61:mir-61_2,api-miR-996:mir-996,aga-miR-996:mir-996,bmo-miR-279c-3p:mir-279,dme-miR-286-3p:mir-286,cte-miR-279:mir-279,mse-miR-279d:mir-279,pxy-miR-279b-3p:mir-279,dme-miR-279-3p:mir-279,lgi-miR-279:mir-279,ame-miR-996-3p:mir-279,bmo-miR-279b-3p:mir-279,dvi-m…	dvi-miR-996-3p:mir-996,api-miR-279b:mir-279,sja-miR-61:mir-61_2,cqu-miR-996:mir-996,aga-miR-996:mir-996,tca-miR-279d-3p:mir-279,cte-miR-279:mir-279,ame-miR-996-3p:mir-279,aae-miR-996:mir-996,mse-miR-279d:mir-279,bmo-miR-279d-3p:mir-279,dme-miR-279-3p:mir-279,aae-miR-2945-3p:mir-279,api-miR-996:mir-996,dme-miR-286-3p:mir-286,bmo-miR-279c-3p:mir-279,bmo-miR-279b-3p:mir-279,pxy-miR-279b-3p:mir-279,a…
TMUE_LG1_21020_miR-1-3p	uggaauguaaagaaguauguag	ucguacuucuuugcauaaccauacggauuuucggcuguggaauguaaagaaguauguag	TMUE_LG1_21020_miR-1-3p	TMUE_LG1_21020_miR-1	miR1	uggaauguaaagaaguauguag	ucguacuucuuugcauaaccauacggauuuucggcuguggaauguaaagaaguauguag	91621	824	565	3	4	51510	40111	mir-1	mir-1		hco-mir-1:mir-1	pma-mir-1c:mir-1	str-miR-1-3p:mir-1,hco-miR-1:mir-1,crm-miR-1-3p:mir-1,cel-miR-1-3p:mir-1	hco-miR-1:mir-1,str-miR-1-3p:mir-1,crm-miR-1-3p:mir-1,cel-miR-1-3p:mir-1	efu-miR-206:mir-1,cte-miR-1:mir-1,rno-miR-1-3p:mir-1,odi-miR-1c:mir-1,oan-miR-1b:mir-1,mmu-miR-206-3p:mir-1,dme-miR-1-3p:mir-1,sko-miR-1-3p:mir-1,sja-miR-1:mir-1,ssc-miR-206:mir-1,pma-miR-1a-3p:mir-1,sma-miR-1a-5p:mir-1,mdo-miR-206:mir-1,gga-miR-1b-3p:mir-1,pma-miR-1c-3p:mir-1,cin-miR-1-3p:mir-1,fru-miR-1:mir-1,tca-miR-3804b-3p:mir-3804,ppa-miR-1:mir-1,pma-miR-1b:mir-1,egr-miR-1-5p:mir-1	odi-miR-1c:mir-1,sja-miR-1:mir-1,efu-miR-206:mir-1,ssc-miR-206:mir-1,fru-miR-1:mir-1,cte-miR-1:mir-1,pma-miR-1b:mir-1,mmu-miR-206-3p:mir-1,oan-miR-1b:mir-1,sma-miR-1a-5p:mir-1,hsa-miR-613:mir-613,egr-miR-1-5p:mir-1,sko-miR-1-3p:mir-1,rno-miR-1-3p:mir-1,dme-miR-1-3p:mir-1,cin-miR-1-3p:mir-1,ppa-miR-1:mir-1,pma-miR-1c-3p:mir-1,pma-miR-1a-3p:mir-1,tca-miR-3804b-3p:mir-3804,gga-miR-1b-3p:mir-1,mdo-mi…
TMUE_LG2_28460_miR-34b-5p	uggcaguguaguuagcugguugu	uggcaguguaguuagcugguugucagcgcuaauguacaucggcugauugcacugccuuac	TMUE_LG2_28460_miR-34b-5p	TMUE_LG2_28460_miR-34b	miR34	uggcaguguaguuagcugguugu	uggcaguguaguuagcugguugucagcgcuaauguacaucggcugauugcacugccuuac	84648	399	676	78	48	51708	32940	mir-34/mir-449	mir-34		0	tur-mir-34:mir-34	prd-miR-34-5p:mir-34,bma-miR-34:mir-34	cel-miR-34-5p:mir-34,bma-miR-34:mir-34,prd-miR-34-5p:mir-34	oha-miR-449c-5p:mir-449,api-miR-34:mir-34,efu-miR-449:mir-449,chi-miR-449a-5p:mir-449,hsa-miR-449a:mir-449,gga-miR-34a-5p:mir-34,efu-miR-34a:mir-34,oan-miR-449a:mir-449,oan-miR-449c:mir-449,dps-miR-34:mir-34,ptr-miR-449a:mir-449,aca-miR-449b:mir-449,bfl-miR-34e:mir-34,cte-miR-34:mir-34,bbe-miR-34a-5p:mir-34,aca-miR-34b-5p:mir-34,hsa-miR-34a-5p:mir-34,aga-miR-34:mir-34,dvi-miR-34-5p:mir-34,oha-miR…	mmu-miR-449b:mir-449,bfl-miR-34b-5p:mir-34,bbe-miR-34h-5p:mir-34,bta-miR-34c:mir-34,chi-miR-449a-5p:mir-449,xtr-miR-449a-5p:mir-449,bta-miR-449c:mir-449,gga-miR-449b-5p:mir-449,ame-miR-34-5p:mir-34,api-miR-34:mir-34,oan-miR-34b-5p:mir-34,chi-miR-449c:mir-449,efu-miR-34a:mir-34,bfl-miR-34e:mir-34,efu-miR-449:mir-449,oha-miR-449c-5p:mir-449,oha-miR-449a-5p:mir-449,ipu-miR-34b:mir-34,mmu-miR-34c-5p:…
TMUE_LG3_7376_miR-80-3p	ugagaucauagugaaagccguu	cgguuuucgcuuugaucuucgacagcuugugugaucugagaucauagugaaagccguu	TMUE_LG3_7376_miR-80-3p	TMUE_LG3_7376_miR-80	miR80	ugagaucauagugaaagccguu	cgguuuucgcuuugaucuucgacagcuugugugaucugagaucauagugaaagccguu	61633	3883	1563	4724	1933	37568	24065	mir-5885/mir-80/mir-81/bantam	mir-80		cbn-mir-81:mir-81	0	crm-miR-80-3p:mir-80,cel-miR-81-3p:mir-81,cel-miR-82-3p:mir-81,bma-miR-81:bantam,hco-miR-5885a:mir-5885,hco-miR-5885b:mir-5885,cel-miR-80-3p:mir-80,asu-miR-81a:mir-81,hco-miR-5885c:mir-5885,ppc-miR-81:mir-81	cel-miR-2209a-3p:mir-2209,cel-miR-80-3p:mir-80,crm-miR-80-3p:mir-80,ppc-miR-81:mir-81,cel-miR-82-3p:mir-81,hco-miR-5885a:mir-5885,bma-miR-81:bantam,hco-miR-5885b:mir-5885,asu-miR-81a:mir-81,cel-miR-81-3p:mir-81,hco-miR-5885c:mir-5885	ame-bantam-3p:bantam,cte-bantam:bantam,sme-miR-753e-3p:mir-753,aga-bantam:bantam,dme-bantam-3p:bantam,sme-miR-753b-3p:mir-753,bmo-bantam-3p:bantam,sme-bantam-b-3p:bantam,aae-bantam-3p:bantam,mse-bantam:bantam,cqu-bantam-3p:bantam,sme-bantam-a:bantam	cte-bantam:bantam,mse-bantam:bantam,cqu-bantam-3p:bantam,aae-bantam-3p:bantam,sme-miR-753e-3p:mir-753,sme-miR-753b-3p:mir-753,ame-bantam-3p:bantam,aga-bantam:bantam,dme-bantam-3p:bantam,bmo-bantam-3p:bantam,sme-bantam-b-3p:bantam,sme-bantam-a:bantam
TMUE_LG1_13023_miR-87-3p	uugagcaagguuuaggcgu	guuuaaacguugcuuaaguuggauucgguaugcuugagcaagguuuaggcgu	TMUE_LG1_13023_miR-87-3p	TMUE_LG1_13023_miR-87	miR87	uugagcaagguuuaggcgu	guuuaaacguugcuuaaguuggauucgguaugcuugagcaagguuuaggcgu	25705	284	264	64	26	13720	11985	mir-87/mir-233/mir-356	mir-87		0	0	cel-miR-356a:mir-356,cbn-miR-233:mir-233,crm-miR-233:mir-233,cel-miR-233-3p:mir-233	hco-miR-87b:mir-87,cel-miR-233-3p:mir-233,crm-miR-233:mir-233,cel-miR-87-3p:mir-87,cbn-miR-233:mir-233,asu-miR-87b-3p:mir-87,asu-miR-87a-3p:mir-87,bma-miR-87b:mir-87,cel-miR-356a:mir-356,cbr-miR-356:mir-356,cbr-miR-87:mir-87,bma-miR-87a:mir-87	dme-miR-87-3p:mir-87,dps-miR-87:mir-87,tur-miR-87-3p:mir-87	cte-miR-87a:mir-87,cte-miR-87b:mir-87,tur-miR-87-3p:mir-87,egr-miR-87-3p:mir-87,api-miR-87b:mir-87,dme-miR-87-3p:mir-87,dps-miR-87:mir-87,tca-miR-87a-3p:mir-87,mse-miR-87:mir-87,tca-miR-87b-3p:mir-87,aae-miR-87:mir-87
TMUE_LG1_15537_miR-8-3p	uaauacugucggguaaagaugau	caucuuaccaggcaggauuggauagcaaaugaaucuaauacugucggguaaagaugau	TMUE_LG1_15537_miR-8-3p	TMUE_LG1_15537_miR-8	miR8	uaauacugucggguaaagaugau	caucuuaccaggcaggauuggauagcaaaugaaucuaauacugucggguaaagaugau	25492	229	302	1050	461	13787	11705	mir-236	mir-236		0	tni-mir-200b:mir-8	prd-miR-236-3p:mir-236,cel-miR-236-3p:mir-236,asu-miR-236-3p:mir-236	asu-miR-236-3p:mir-236,prd-miR-236-3p:mir-236,cel-miR-236-3p:mir-236	efu-miR-200b:mir-8,dre-miR-429b:mir-8,hsa-miR-200c-3p:mir-8,oha-miR-429-3p:mir-8,hsa-miR-429:mir-8,bfl-miR-200b:mir-8,egr-miR-8-3p:mir-8,ggo-miR-429:mir-8,gga-miR-200b-3p:mir-8,rno-miR-200c-3p:mir-8,pma-miR-200b-3p:mir-8,mdo-miR-200c-3p:mir-8,cin-miR-200-3p:mir-200,dme-miR-8-3p:mir-8,pma-miR-429-3p:mir-8,api-miR-8:mir-8,rno-miR-200b-3p:mir-8,sha-miR-200b:mir-8,cqu-miR-8-3p:mir-8,sha-miR-200c:mir-…	spu-miR-200-3p:mir-8,oha-miR-429-3p:mir-8,bfl-miR-200a:mir-8,bta-miR-200b:mir-8,api-miR-8:mir-8,mmu-miR-429-3p:mir-8,xla-miR-429:mir-8,dre-miR-200c-3p:mir-8,pmi-miR-200-3p:mir-8,mmu-miR-200b-3p:mir-8,pma-miR-429-3p:mir-8,gga-miR-200b-3p:mir-8,egr-miR-8-3p:mir-8,dre-miR-429b:mir-8,rno-miR-200b-3p:mir-8,sme-miR-8a-3p:mir-8,sja-miR-8-3p:mir-8,ggo-miR-429:mir-8,sha-miR-200c:mir-8,pma-miR-200b-3p:mir-…
TMUE_LG1_17032_miR-7-5p	uggaagacuagugauuuuguuguu	uggaagacuagugauuuuguuguuguuuuugugcgaacaacgagucacugguuuccugac	TMUE_LG1_17032_miR-7-5p	TMUE_LG1_17032_miR-7	miR7	uggaagacuagugauuuuguuguu	uggaagacuagugauuuuguuguuguuuuugugcgaacaacgagucacugguuuccugac	21620	173	157	1	0	12093	9527	mir-7	mir-7		0	0	bma-miR-7:mir-7,asu-miR-7-5p:mir-7	asu-miR-7-5p:mir-7,bma-miR-7:mir-7	mdo-miR-7:mir-7,ola-miR-7:mir-7,dme-miR-7-5p:mir-7,rno-miR-7b:mir-7,dre-miR-7b:mir-7,egr-miR-7-5p:mir-7,tca-miR-7-5p:mir-7,cte-miR-7:mir-7,dvi-miR-7-5p:mir-7,efu-miR-7b:mir-7,pma-miR-7b:mir-7,gga-miR-7b:mir-7,sla-miR-7:mir-7,mmu-miR-7b-5p:mir-7	sla-miR-7:mir-7,sme-miR-2147a:mir-2147,dme-miR-7-5p:mir-7,efu-miR-7b:mir-7,dvi-miR-7-5p:mir-7,gga-miR-7b:mir-7,mmu-miR-7b-5p:mir-7,ola-miR-7:mir-7,egr-miR-7-5p:mir-7,cte-miR-7:mir-7,dre-miR-7b:mir-7,pma-miR-7b:mir-7,mdo-miR-7:mir-7,tca-miR-7-5p:mir-7,rno-miR-7b:mir-7
TMUE_LG2_40278_miR-22-3p	aagcugccuguugaauugacuga	ggucauucaacagcguagcucuugguugcuuuuguccaagcugccuguugaauugacuga	TMUE_LG2_40278_miR-22-3p	TMUE_LG2_40278_miR-22	miR22	aagcugccuguugaauugacuga	ggucauucaacagcguagcucuugguugcuuuuguccaagcugccuguugaauugacuga	18627	506	446	1624	775	9898	8729	mir-1822	mir-1822		0	0	0	crm-miR-1822:mir-1822,cel-miR-1822-3p:mir-1822	mdo-miR-22-3p:mir-22,chi-miR-22-3p:mir-22,pma-miR-22a-3p:mir-22,ame-miR-980-3p:mir-980,bfl-miR-22-3p:mir-22,dre-miR-22b-3p:mir-22,hsa-miR-22-3p:mir-22,dre-miR-22a-3p:mir-22,bta-miR-22-3p:mir-22	mdo-miR-22-3p:mir-22,hsa-miR-22-3p:mir-22,dps-miR-980-3p:mir-980,bmo-miR-745-3p:mir-745,bfl-miR-22-3p:mir-22,dre-miR-22b-3p:mir-22,dme-miR-980-3p:mir-980,tca-miR-980-3p:mir-980,aae-miR-980-3p:mir-980,chi-miR-22-3p:mir-22,pxy-miR-745:mir-745,bta-miR-22-3p:mir-22,dre-miR-22a-3p:mir-22,ame-miR-980-3p:mir-980,mse-miR-745:mir-745,lva-miR-22-3p:mir-22,pma-miR-22a-3p:mir-22
TMUE_LG2_41724_miR-750-3p	ccagaucuuagcuuuugguugu	aaccaaaaaugagaucuuagcauggauuauuguucugccagaucuuagcuuuugguugu	TMUE_LG2_41724_miR-750-3p	TMUE_LG2_41724_miR-750	NA	ccagaucuuagcuuuugguugu	aaccaaaaaugagaucuuagcauggauuauuguucugccagaucuuagcuuuugguugu	18422	238	353	51	25	11871	6551	mir-750	mir-750		0	0	0	0	cte-miR-750:mir-750,bmo-miR-750-3p:mir-750,mse-miR-750:mir-750	bmo-miR-750-3p:mir-750,cte-miR-750:mir-750,mse-miR-750:mir-750
TMUE_LG3_5407_novel-3p	uggacgauugacuacugagcau	acucgcuggucagacgucgagugauaagcuucucucacuggacgauugacuacugagcau	TMUE_LG3_5407_novel-3p	TMUE_LG3_5407_novel	NA	uggacgauugacuacugagcau	acucgcuggucagacgucgagugauaagcuucucucacuggacgauugacuacugagcau	17747	255	502	314	155	8311	9436		Tm__novel_1	TMUE_LG3_5407_novel	0	0	0	0	0	0
TMUE_LG2_38449_miR-252-5p	cuaaguaguagugccgcagguca	cuaaguaguagugccgcaggucacugacauuggguaaccugcucccugcuacuuaag	TMUE_LG2_38449_miR-252-5p	TMUE_LG2_38449_miR-252	miR251	cuaaguaguagugccgcagguca	cuaaguaguagugccgcaggucacugacauuggguaaccugcucccugcuacuuaag	13866	585	368	2330	1023	8659	5207	mir-252	mir-252		asu-mir-252:mir-252	sko-mir-252b:mir-252	ppc-miR-252:mir-252,asu-miR-252-5p:mir-252,prd-miR-252-5p:mir-252,hco-miR-252:mir-252	prd-miR-252-5p:mir-252,cel-miR-251:mir-251,cbr-miR-251:mir-251,str-miR-252b-5p:mir-252,asu-miR-252-5p:mir-252,hco-miR-252:mir-252,cel-miR-252-5p:mir-252,ppc-miR-252:mir-252,crm-miR-252:mir-252	cte-miR-252b:mir-252,dps-miR-1002-5p:mir-1002,bfl-miR-252b-5p:mir-252,sko-miR-252b:mir-252	cte-miR-252b:mir-252,dvi-miR-1002-5p:mir-1002,bmo-miR-2797b:mir-2797,mse-miR-2797a:mir-2797,dps-miR-1002-5p:mir-1002,isc-miR-252b:mir-252,lgi-miR-252b:mir-252,dme-miR-1002-5p:mir-1002,bmo-miR-2797c:mir-2797,sko-miR-252b:mir-252,dsi-miR-1002-5p:mir-1002,bmo-miR-2797a:mir-2797,bfl-miR-252b-5p:mir-252
TMUE_LG2_39321_miR-100b-5p	aacccguagauccgaacuugu	aacccguagauccgaacuuguguugaguuuugaacaacgcaagcucgagucugggguaga	TMUE_LG2_39321_miR-100b-5p	TMUE_LG2_39321_miR-100b	miR51	aacccguagauccgaacuugu	aacccguagauccgaacuuguguugaguuuugaacaacgcaagcucgagucugggguaga	10264	3033	748	1097	413	5956	4308	mir-10/mir-51/mir-54/mir-55/mir-56/mir-2237	mir-10		0	0	asu-miR-100d-5p:mir-10,bma-miR-100b:mir-10	cel-miR-52-5p:mir-52,cel-miR-55-3p:mir-55,crm-miR-55-3p:mir-55,cel-miR-51-5p:mir-51,asu-miR-100d-5p:mir-10,cel-miR-56-3p:mir-56,cbr-miR-51:mir-51,ppc-miR-2237b:mir-2237,cel-miR-53-5p:mir-52,cbr-miR-54c:mir-54,crm-miR-56:mir-56,cbr-miR-54d:mir-54,cbr-miR-54a-3p:mir-54,ppc-miR-2237c:mir-2237,cbr-miR-55:mir-55,cel-miR-54-3p:mir-54,bma-miR-100b:mir-10	dvi-miR-100-5p:mir-10,hsa-miR-100-5p:mir-10,tca-miR-100-5p:mir-10,dme-miR-100-5p:mir-10,spu-miR-2003-5p:mir-2003,hsa-miR-99a-5p:mir-10,aca-miR-99b-5p:mir-10,lva-miR-2003-5p:mir-2003,mdo-miR-100-5p:mir-10,bfl-miR-100-5p:mir-10,dps-miR-100:mir-10,ipu-miR-99b:mir-10,oha-miR-100-5p:mir-10,cte-miR-100:mir-10,oar-miR-99a:mir-10,pma-miR-100b:mir-10,bta-miR-99a-5p:mir-10	tca-miR-100-5p:mir-10,pma-miR-100b:mir-10,efu-miR-99b:mir-10,ipu-miR-99b:mir-10,spu-miR-2003-5p:mir-2003,lva-miR-2003-5p:mir-2003,oha-miR-100-5p:mir-10,pma-miR-100c:mir-10,oar-miR-99a:mir-10,dps-miR-100:mir-10,ngi-miR-100:mir-10,bfl-miR-100-5p:mir-10,dme-miR-100-5p:mir-10,bta-miR-99a-5p:mir-10,nve-miR-100-5p:mir-10,mdo-miR-100-5p:mir-10,aca-miR-99b-5p:mir-10,hsa-miR-99a-5p:mir-10,cte-miR-100:mir-…
TMUE_LG2_37711_miR-360-5p	augugaccguuguaaugaucaug	augugaccguuguaaugaucaugaaucuuugaacaugugcauuacauagggucacaagc	TMUE_LG2_37711_miR-360-5p	TMUE_LG2_37711_miR-360	miR360	augugaccguuguaaugaucaug	augugaccguuguaaugaucaugaaucuuugaacaugugcauuacauagggucacaagc	9241	607	867	75	35	4553	4688	mir-360	mir-360		0	0	0	cel-miR-360-5p:mir-360	spu-miR-2001:mir-2001	lgi-miR-2001:mir-2001,cte-miR-2001:mir-2001,spu-miR-2001:mir-2001
TMUE_LG1_16772_miR-166l-5p	aaauggagguuggaauucccgcu	aaauggagguuggaauucccgcucugugcacgugcagugagauucuuacaccuccauuu	TMUE_LG1_16772_miR-166l-5p	TMUE_LG1_16772_miR-166l	miR166	aaauggagguuggaauucccgcu	aaauggagguuggaauucccgcucugugcacgugcagugagauucuuacaccuccauuu	7919	212	230	0	0	4415	3504		Tm__miR-166l	TMUE_LG1_16772_miR-166l	0	0	0	0	0	0
TMUE_LG1_16769_miR-750-3p	ccagaucugcuacuuccagcucg	aguuggaaguaaugaucuucgcagcgaaccgguacuugccagaucugcuacuuccagcucg	TMUE_LG1_16769_miR-750-3p	TMUE_LG1_16769_miR-750	miR750	ccagaucugcuacuuccagcucg	aguuggaaguaaugaucuucgcagcgaaccgguacuugccagaucugcuacuuccagcucg	6907	411	281	153	53	4540	2367	mir-750	mir-750		0	0	0	0	cte-miR-750:mir-750,bmo-miR-750-3p:mir-750,mse-miR-750:mir-750	bmo-miR-750-3p:mir-750,cte-miR-750:mir-750,mse-miR-750:mir-750
TMUE_LG3_3686_miR-3140-5p	cccugaauucugaugugugcuuga	cccugaauucugaugugugcuugacaguguaugaaguucuagcaccauuugaauucaguuc	TMUE_LG3_3686_miR-3140-5p	TMUE_LG3_3686_miR-3140	miR3140	cccugaauucugaugugugcuuga	cccugaauucugaugugugcuugacaguguaugaaguucuagcaccauuugaauucaguuc	6408	799	482	252	96	3464	2944	mir-83	mir-83		asu-mir-83:mir-83	0	0	0	0	hsa-miR-3140-5p:mir-3140
TMUE_LG2_28551_miR-375-3p	uuuguucguuuugaucgucucga	aaggcgaccguuacgaacaaagcgguucaacaaugcuuuguucguuuugaucgucucga	TMUE_LG2_28551_miR-375-3p	TMUE_LG2_28551_miR-375	miR375	uuuguucguuuugaucgucucga	aaggcgaccguuacgaacaaagcgguucaacaaugcuuuguucguuuugaucgucucga	6238	124	185	307	146	3120	3118	mir-375	mir-375		0	0	crm-miR-356:mir-356	crm-miR-356:mir-356	tni-miR-375:mir-375,sko-miR-375:mir-375,ame-miR-375-3p:mir-375,dme-miR-375-3p:mir-375,tca-miR-375-3p:mir-375,cte-miR-375:mir-375,pmi-miR-375-3p:mir-375,aga-miR-375:mir-375,pma-miR-375b-3p:mir-375,hsa-miR-375-3p:mir-375,bbe-miR-375-3p:mir-375	sko-miR-375:mir-375,bbe-miR-375-3p:mir-375,pmi-miR-375-3p:mir-375,pma-miR-375b-3p:mir-375,dme-miR-375-3p:mir-375,hsa-miR-375-3p:mir-375,cte-miR-375:mir-375,ame-miR-375-3p:mir-375,aga-miR-375:mir-375,tca-miR-375-3p:mir-375,tni-miR-375:mir-375
TMUE_LG1_17877_miR-182-3p	uuuggcaacugguguucugauga	aucggaaccgcaguuugccaaacaguuaaguuaggcguauuuggcaacugguguucugauga	TMUE_LG1_17877_miR-182-3p	TMUE_LG1_17877_miR-182	miR182	uuuggcaacugguguucugauga	aucggaaccgcaguuugccaaacaguuaaguuaggcguauuuggcaacugguguucugauga	5851	420	370	432	201	3501	2350	M-mir-182	M-mir-182		0	0	0	0	dre-miR-182-5p:mir-182,pmi-miR-263-5p:mir-182,chi-miR-182:mir-182,eca-miR-182:mir-182,spu-miR-182:mir-182,mmu-miR-182-5p:mir-182,ola-miR-182:mir-182,cgr-miR-182:mir-182,hsa-miR-182-5p:mir-182	cgr-miR-182:mir-182,mmu-miR-182-5p:mir-182,eca-miR-182:mir-182,pmi-miR-263-5p:mir-182,dre-miR-182-5p:mir-182,ola-miR-182:mir-182,spu-miR-182:mir-182,chi-miR-182:mir-182,hsa-miR-182-5p:mir-182
TMUE_LG1_13018_miR-9a-5p	ucuuugguuaccuagcuguauga	ucuuugguuaccuagcuguaugagcgcuuucauucauaaagcuagcugaccgaaguaag	TMUE_LG1_13018_miR-9a-5p	TMUE_LG1_13018_miR-9a	miR9	ucuuugguuaccuagcuguauga	ucuuugguuaccuagcuguaugagcgcuuucauucauaaagcuagcugaccgaaguaag	5843	337	123	929	414	3436	2407	mir-9	mir-9		asu-mir-9:mir-9	ccr-mir-9:mir-9	ppc-miR-9:mir-9,asu-miR-9-5p:mir-9,cel-miR-244-5p:mir-244	asu-miR-9-5p:mir-9,ppc-miR-9:mir-9,cel-miR-244-5p:mir-244	dgr-miR-9b:mir-9,sme-miR-79-5p:mir-9,mdo-miR-9b-5p:mir-9,dme-miR-9a-5p:mir-9,dme-miR-9b-5p:mir-9,spu-miR-9-5p:mir-9,aae-miR-9b:mir-9,sme-miR-9a-5p:mir-9,egr-miR-9-5p:mir-9,dvi-miR-4-5p:mir-4,tca-miR-9e-5p:mir-9,hme-miR-9b:mir-9,sko-miR-9-5p:mir-9,ssa-miR-9b-5p:mir-9,xtr-miR-9b-5p:mir-9,bmo-miR-9c-5p:mir-9,dme-miR-9c-5p:mir-9	xtr-miR-9b-5p:mir-9,dvi-miR-4-5p:mir-4,dme-miR-9c-5p:mir-9,ssa-miR-9b-5p:mir-9,ame-miR-9b-5p:mir-9,spu-miR-9-5p:mir-9,dme-miR-9b-5p:mir-9,sme-miR-79-5p:mir-9,sme-miR-9a-5p:mir-9,hme-miR-9b:mir-9,mdo-miR-9b-5p:mir-9,bmo-miR-9c-5p:mir-9,aae-miR-9b:mir-9,egr-miR-9-5p:mir-9,sko-miR-9-5p:mir-9,tca-miR-9e-5p:mir-9,dgr-miR-9b:mir-9,aga-miR-9b:mir-9,dme-miR-9a-5p:mir-9
TMUE_LG3_8495_miR-183-5p	aauggcacuggaugaauuc	aauggcacuggaugaauucacggcugcccuguucauggaccguguuuucaucagugcuaucaa	TMUE_LG3_8495_miR-183-5p	TMUE_LG3_8495_miR-183	miR183	aauggcacuggaugaauuc	aauggcacuggaugaauucacggcugcccuguucauggaccguguuuucaucagugcuaucaa	5498	752	1369	2625	1206	2731	2767	mir-228/mir-263	mir-228		asu-mir-228:mir-263	0	cel-miR-228-5p:mir-228,bma-miR-228:mir-263	cel-miR-228-5p:mir-228,ppc-miR-2253d-3p:mir-2253,ppc-miR-2253c-3p:mir-2253,ppc-miR-2253b:mir-2253,bma-miR-228:mir-263,ppc-miR-2253a:mir-2253	bmo-miR-263a-5p:mir-263,lgi-miR-263b:mir-263,api-miR-263a:mir-263,dme-miR-263a-5p:mir-263,aae-miR-263a-5p:mir-263,mml-miR-891b-3p:mir-891	hhi-miR-183:mir-183,dme-miR-263a-5p:mir-263,tur-miR-263a-5p:mir-263,gga-miR-183:mir-183,lva-miR-183-5p:mir-183,spu-miR-183:mir-183,api-miR-263a:mir-263,aae-miR-263a-5p:mir-263,bbe-miR-183-5p:mir-183,csa-miR-183:mir-183,mml-miR-891b-3p:mir-891,mmu-miR-183-5p:mir-183,bmo-miR-263a-5p:mir-263,lgi-miR-263b:mir-263
TMUE_LG2_41722_miR-958-3p	ugagauucguaacuacuguuu	aaacagagguucgaauuuccacucggcauaugugaagugagauucguaacuacuguuu	TMUE_LG2_41722_miR-958-3p	TMUE_LG2_41722_miR-958	miR958	ugagauucguaacuacuguuu	aaacagagguucgaauuuccacucggcauaugugaagugagauucguaacuacuguuu	5440	568	335	16540	7409	3237	2203	mir-1175	mir-1175		0	0	bma-miR-1175:mir-1175,asu-miR-1175-3p:mir-1175	bma-miR-1175:mir-1175,asu-miR-1175-3p:mir-1175	tca-miR-1175-3p:mir-1175,ame-miR-1175-3p:mir-1175,bmo-miR-1175-3p:mir-1175,aga-miR-1175:mir-1175,cqu-miR-1175-3p:mir-1175,cte-miR-1175-3p:mir-1175,dme-miR-958-3p:mir-958	bmo-miR-1175-3p:mir-1175,ame-miR-1175-3p:mir-1175,cte-miR-1175-3p:mir-1175,cqu-miR-1175-3p:mir-1175,aga-miR-1175:mir-1175,dme-miR-958-3p:mir-958,tca-miR-1175-3p:mir-1175
TMUE_LG3_2939_miR-25-3p	uauugcacuaacucuaggccguu	acgucuaggguacgugcaguauguuguuuggauccauauugcacuaacucuaggccguu	TMUE_LG3_2939_miR-25-3p	TMUE_LG3_2939_miR-25	miR25	uauugcacuaacucuaggccguu	acgucuaggguacgugcaguauguuguuuggauccauauugcacuaacucuaggccguu	3238	89	95	196	107	1942	1296	mir-25/mir-235	mir-25		0	0	bma-miR-92:mir-25,prd-miR-235-3p:mir-25,cel-miR-235-3p:mir-235,asu-miR-92-3p:mir-25,hco-miR-235:mir-25,cbr-miR-235a:mir-235,crm-miR-235-3p:mir-235	bma-miR-92:mir-25,cel-miR-235-3p:mir-235,asu-miR-92-3p:mir-25,hco-miR-235:mir-25,prd-miR-235-3p:mir-25,cbr-miR-235a:mir-235,crm-miR-235-3p:mir-235	dps-miR-2507b-3p:mir-310,cin-miR-92d-3p:mir-92,csa-miR-92c:mir-92,dme-miR-312-3p:mir-312,der-miR-310b-3p:mir-310,oan-miR-92b:mir-25,spu-miR-92a:mir-25,dps-miR-311-3p:mir-310,csa-miR-92a:mir-92,hsa-miR-32-5p:mir-32,dse-miR-312-3p:mir-312,der-miR-311c-3p:mir-310,dan-miR-311b:mir-310,gga-miR-32-5p:mir-32,cin-miR-92c-3p:mir-92,aga-miR-92a:mir-25,sko-miR-92c:mir-25,dya-miR-311b-3p:mir-310,dme-miR-311-…	pmi-miR-92a-3p:mir-25,tca-miR-92c-3p:mir-25,dan-miR-310:mir-310,sha-miR-92a:mir-363,der-miR-310b-3p:mir-310,sma-miR-3479-3p:mir-3479,cin-miR-92a-3p:mir-25,pma-miR-92a:mir-25,der-miR-310a-3p:mir-310,ola-miR-92b:mir-25,dse-miR-312-3p:mir-312,cin-miR-92c-3p:mir-92,oan-miR-92b:mir-25,cfa-miR-363:mir-363,rno-miR-363-3p:mir-363,dya-miR-311b-3p:mir-310,xtr-miR-92b:mir-25,dan-miR-311b:mir-310,spu-miR-92c…
TMUE_LG1_17456_miR-51-5p	uacccguacauuagaaguucug	uacccguacauuagaaguucugcgcuaaacuuugcuuggcagaacuuucuuuguaccggugu	TMUE_LG1_17456_miR-51-5p	TMUE_LG1_17456_miR-51	miR51	uacccguacauuagaaguucug	uacccguacauuagaaguucugcgcuaaacuuugcuuggcagaacuuucuuuguaccggugu	2998	936	324	7965	3205	1681	1317	mir-10/mir-51/mir-54/mir-55/mir-56/mir-2237	mir-10		0	0	cbr-miR-54c:mir-54,cel-miR-51-5p:mir-51,cel-miR-54-3p:mir-54,ppc-miR-2237c:mir-2237,cbr-miR-51:mir-51,cbr-miR-54d:mir-54,crm-miR-56:mir-56,ppc-miR-2237b:mir-2237,cel-miR-56-3p:mir-56,crm-miR-55-3p:mir-55,cel-miR-55-3p:mir-55,cbr-miR-54a-3p:mir-54,cbr-miR-55:mir-55	crm-miR-56:mir-56,cel-miR-53-5p:mir-52,ppc-miR-2237b:mir-2237,cbr-miR-54c:mir-54,cbr-miR-51:mir-51,cel-miR-56-3p:mir-56,cel-miR-51-5p:mir-51,asu-miR-100d-5p:mir-10,crm-miR-55-3p:mir-55,cel-miR-52-5p:mir-52,cel-miR-55-3p:mir-55,bma-miR-100b:mir-10,cel-miR-54-3p:mir-54,ppc-miR-2237c:mir-2237,cbr-miR-55:mir-55,cbr-miR-54a-3p:mir-54,cbr-miR-54d:mir-54	ngi-miR-100:mir-10	dvi-miR-100-5p:mir-10,hsa-miR-100-5p:mir-10,cte-miR-100:mir-10,mmu-miR-99b-5p:mir-10,aca-miR-99b-5p:mir-10,hsa-miR-99a-5p:mir-10,mdo-miR-100-5p:mir-10,dme-miR-100-5p:mir-10,bfl-miR-100-5p:mir-10,bta-miR-99a-5p:mir-10,nve-miR-100-5p:mir-10,ngi-miR-100:mir-10,dps-miR-100:mir-10,oar-miR-99a:mir-10,pma-miR-100c:mir-10,lva-miR-2003-5p:mir-2003,oha-miR-100-5p:mir-10,spu-miR-2003-5p:mir-2003,ipu-miR-99b…
TMUE_LG3_8493_miR-96-5p	cuuggcacuguaagaauuc	cuuggcacuguaagaauucacagagagaacaguucgaugcucguggauucuucugugucaaacg	TMUE_LG3_8493_miR-96-5p	TMUE_LG3_8493_miR-96	miR96	cuuggcacuguaagaauuc	cuuggcacuguaagaauucacagagagaacaguucgaugcucguggauucuucugugucaaacg	2743	520	660	408	226	1458	1285	mir-790/mir-5350	mir-790		0	0	asu-miR-5350c-3p:mir-5350,cel-miR-790-5p:mir-790	cel-miR-791-3p:mir-791,cel-miR-790-5p:mir-790,asu-miR-5350c-3p:mir-5350,cbr-miR-791:mir-791,asu-miR-5350b-3p:mir-5350	tca-miR-263b-5p:mir-263,chi-miR-1271-5p:mir-1271,cte-miR-263:mir-263,bfl-miR-182a:mir-182,hsa-miR-1271-5p:mir-1271,dme-miR-263b-5p:mir-263,bbe-miR-182b-5p:mir-182,ssc-miR-1271-5p:mir-1271,bta-miR-1271:mir-1271,cfa-miR-1271:mir-1271,tur-miR-263b-5p:mir-263,api-miR-263b:mir-263,lgi-miR-263a:mir-182,efu-miR-1271:mir-1271,bfl-miR-182c:mir-182,dpu-miR-263b:mir-263,efu-miR-9198a:mir-9198,eca-miR-1271a:…	age-miR-507:mir-506,bfl-miR-182a:mir-182,efu-miR-1271:mir-1271,tur-miR-263b-5p:mir-263,api-miR-263b:mir-263,cte-miR-263:mir-263,cfa-miR-507b:mir-506,pma-miR-96a:mir-96,ssc-miR-1271-5p:mir-1271,lgi-miR-263a:mir-182,efu-miR-9198a:mir-9198,hsa-miR-96-5p:mir-96,eca-miR-1271b:mir-1271,dme-miR-263b-5p:mir-263,dvi-miR-263b-5p:mir-263,hhi-miR-96:mir-96,isc-miR-96:mir-96,cfa-miR-1271:mir-1271,eca-miR-1271…
TMUE_LG2_32355_miR-201-3p	ugaacagcaguuggacaug	gugagaaccuugaaggucgaaauggagaaggaauccaucugaacagcaguuggacaug	TMUE_LG2_32355_miR-201-3p	TMUE_LG2_32355_miR-201	miR743	ugaacagcaguuggacaug	gugagaaccuugaaggucgaaauggagaaggaauccaucugaacagcaguuggacaug	2598	94	69	0	0	1347	1251		Tm__miR-201	TMUE_LG2_32355_miR-201	0	0	0	0	rno-miR-201-3p:mir-743	rno-miR-201-3p:mir-743
TMUE_LG2_36646_novel-5p	gccuaggucggcugagcaggagu	gccuaggucggcugagcaggagugcuugcauacugacugaccaaccugggcag	TMUE_LG2_36646_novel-5p	TMUE_LG2_36646_novel	NA	gccuaggucggcugagcaggagu	gccuaggucggcugagcaggagugcuugcauacugacugaccaaccugggcag	2503	24	88	5	2	1228	1275		Tm__novel_2	TMUE_LG2_36646_novel	0	0	0	0	0	0
TMUE_LG2_35748_novel-3p	uuugaggggucaacugcuuacugu	aaucaguugaccugucaaauacggagcgacauaacaguuuuugaggggucaacugcuuacugu	TMUE_LG2_35748_novel-3p	TMUE_LG2_35748_novel	NA	uuugaggggucaacugcuuacugu	aaucaguugaccugucaaauacggagcgacauaacaguuuuugaggggucaacugcuuacugu	1968	218	84	43	15	997	971		Tm__novel_3	TMUE_LG2_35748_novel	0	0	0	0	0	0
TMUE_LG2_31062_miR-238-5p	auuguacugaaaauaugacguugc	auuguacugaaaauaugacguugcaugacaauugaagugcaacgcauauucaguacaacaa	TMUE_LG2_31062_miR-238-5p	TMUE_LG2_31062_miR-238	miR238	auuguacugaaaauaugacguugc	auuguacugaaaauaugacguugcaugacaauugaagugcaacgcauauucaguacaacaa	1764	5	14	4	3	936	828	mir-238/mir-239	mir-238		0	0	0	cel-miR-239a-5p:mir-239,asu-miR-239-5p:mir-239,crm-miR-238:mir-238,crm-miR-239b:mir-239,cbr-miR-238:mir-238,cel-miR-239b-5p:mir-239,cbr-miR-239a:mir-239,cel-miR-238-3p:mir-238	aae-miR-305-5p:mir-305,dsi-miR-305:mir-305,cqu-miR-305-5p:mir-305,dme-miR-305-5p:mir-305,tca-miR-305-5p:mir-305	dme-miR-305-5p:mir-305,cqu-miR-305-5p:mir-305,tca-miR-305-5p:mir-305,dsi-miR-305:mir-305,aae-miR-305-5p:mir-305
TMUE_LG2_39318_miR-4927-3p	auggguuugggcgucaggagc	ucccugagacccaaacuugugagagcaguagacgucauggguuugggcgucaggagc	TMUE_LG2_39318_miR-4927-3p	TMUE_LG2_39318_miR-4927	NA	auggguuugggcgucaggagc	ucccugagacccaaacuugugagagcaguagacgucauggguuugggcgucaggagc	1716	445	373	73	17	836	880		Tm__miR-4927	TMUE_LG2_39318_miR-4927	0	0	0	0	0	0
TMUE_LG2_32032_miR-86-5p	uaagugaaugcuuugccacagacu	uaagugaaugcuuugccacagacuuagacguauugguaagcugaggcagacauucgcuugac	TMUE_LG2_32032_miR-86-5p	TMUE_LG2_32032_miR-86	miR86	uaagugaaugcuuugccacagacu	uaagugaaugcuuugccacagacuuagacguauugguaagcugaggcagacauucgcuugac	1690	92	29	30	6	1158	532	mir-86/mir-785	mir-86		hco-mir-86:mir-86	0	crm-miR-785:mir-785,cel-miR-785-3p:mir-785,cbr-miR-785a:mir-785,ppc-miR-86:mir-86,cel-miR-86-5p:mir-86,asu-miR-86-5p:mir-86	cel-miR-86-5p:mir-86,ppc-miR-86:mir-86,asu-miR-86-5p:mir-86,cbr-miR-785a:mir-785,cel-miR-785-3p:mir-785,crm-miR-785:mir-785	0	0
TMUE_LG1_21467_miR-2329-5p	acugugauaggcugcugguagc	acugugauaggcugcugguagcuugcuuuggaacgcuacccguagcacuaucacgguuc	TMUE_LG1_21467_miR-2329-5p	TMUE_LG1_21467_miR-2329	miR2329	acugugauaggcugcugguagc	acugugauaggcugcugguagcuugcuuuggaacgcuacccguagcacuaucacgguuc	1674	39	61	6	2	908	766		Tm__miR-2329	TMUE_LG1_21467_miR-2329	0	0	0	0	pxy-miR-8510b-5p:mir-8510	pxy-miR-8510b-5p:mir-8510
TMUE_LG1_15962_miR-9209c-5p	auggucgguaugauuucgagaau	auggucgguaugauuucgagaauuuaauuuuuccggugcuaaaaaacagcaacgcaaaauuaaauucuccaaaacauaccgaccacg	TMUE_LG1_15962_miR-9209c-5p	TMUE_LG1_15962_miR-9209c	miR9209	auggucgguaugauuucgagaau	auggucgguaugauuucgagaauuuaauuuuuccggugcuaaaaaacagcaacgcaaaauuaaauucuccaaaacauaccgaccacg	1526	64	126	7	7	718	808		Tm__miR-9209c	TMUE_LG1_15962_miR-9209c	0	0	0	0	0	efu-miR-9209c:mir-9209
TMUE_LG2_30231_let-7-3p	ugagguaguccuauuggcagug	acugccgauggcucaccuuagagauucaccgacaucugagguaguccuauuggcagug	TMUE_LG2_30231_let-7-3p	TMUE_LG2_30231_let-7	let-7	ugagguaguccuauuggcagug	acugccgauggcucaccuuagagauucaccgacaucugagguaguccuauuggcagug	1353	34	26	206	83	864	489	let-7/mir-48/mirr-84/mir-241	let-7		0	0	ppc-miR-84a:mir-84,cel-let-7-5p:let-7,cbr-miR-241:mir-241,cel-miR-84-5p:mir-84,crm-miR-48-5p:mir-48,cbr-miR-84:mir-84,ppc-miR-84b:mir-84,cel-miR-241-5p:mir-241,asu-miR-84-5p:mir-84,cel-miR-48-5p:mir-48,crm-miR-84-5p:mir-84	asu-miR-84-5p:mir-84,cbr-miR-241:mir-241,cel-let-7-5p:let-7,cbr-miR-84:mir-84,ppc-miR-84b:mir-84,ppc-miR-84a:mir-84,crm-miR-48-5p:mir-48,cel-miR-84-5p:mir-84,crm-miR-241:mir-241,cel-miR-48-5p:mir-48,cel-miR-241-5p:mir-241,crm-miR-84-5p:mir-84	gga-let-7g-5p:let-7,dme-let-7-5p:let-7,hsa-let-7e-5p:let-7,xtr-let-7b:let-7,hsa-miR-98-5p:let-7,xtr-let-7g:let-7,gga-let-7j-5p:let-7,cin-let-7b-5p:let-7,ssa-let-7j-5p:let-7,pma-let-7c:let-7,ola-let-7c:let-7,cin-let-7e:let-7,ola-let-7g:let-7,ssc-let-7i-5p:let-7,fru-let-7g:let-7,hsa-let-7b-5p:let-7,mmu-let-7i-5p:let-7,mml-miR-6134:mir-6134,fru-let-7j:let-7,gga-let-7k-5p:let-7,gga-let-7f-5p:let-7,mm…	hsa-let-7b-5p:let-7,efu-let-7d:let-7,ola-let-7c:let-7,spu-let-7:let-7,ssc-let-7i-5p:let-7,gga-let-7j-5p:let-7,hsa-let-7d-5p:let-7,mml-miR-6134:mir-6134,ola-let-7g:let-7,aga-let-7:let-7,oar-let-7d:let-7,gga-let-7g-5p:let-7,efu-let-7e:let-7,gga-let-7f-5p:let-7,aca-miR-98-5p:let-7,hme-let-7:let-7,ssa-let-7j-5p:let-7,dre-let-7h:let-7,cin-let-7e:let-7,xtr-let-7b:let-7,pmi-let-7-5p:let-7,tca-let-7-5p:l…
TMUE_LG3_2944_novel-5p	aacgaaugggaacugcgguuauu	aacgaaugggaacugcgguuauucugcuuagaaggaaucaccggguucucauucagcgu	TMUE_LG3_2944_novel-5p	TMUE_LG3_2944_novel	NA	aacgaaugggaacugcgguuauu	aacgaaugggaacugcgguuauucugcuuagaaggaaucaccggguucucauucagcgu	1071	6	3	0	0	618	453		Tm__novel_4	TMUE_LG3_2944_novel	0	0	0	0	0	0
TMUE_LG2_36947_miR-4460-5p	cuagugguaugauucucgcu	cuagugguaugauucucgcuucgggugcgagaggcccgggguucgauuccccgcuaaccccgugcaccgaacguuuucuuucaacucacuaacu	TMUE_LG2_36947_miR-4460-5p	TMUE_LG2_36947_miR-4460	NA	cuagugguaugauucucgcu	cuagugguaugauucucgcuucgggugcgagaggcccgggguucgauuccccgcuaaccccgugcaccgaacguuuucuuucaacucacuaacu	999	23	199	304	381	568	431		Tm__miR-4460	TMUE_LG2_36947_miR-4460	0	0	0	0	0	0
TMUE_LG1_17460_miR-51-5p	uacccguauuuaauaugcugu	uacccguauuuaauaugcugugcauguacguacagucguucggugucacagcauauuugguacgggugcg	TMUE_LG1_17460_miR-51-5p	TMUE_LG1_17460_miR-51	miR51	uacccguauuuaauaugcugu	uacccguauuuaauaugcugugcauguacguacagucguucggugucacagcauauuugguacgggugcg	985	52	6	401	196	626	359	mir-10/mir-51/mir-54/mir-55/mir-56/mir-2237	mir-10		0	0	cbr-miR-55:mir-55,cbr-miR-54a-3p:mir-54,cel-miR-55-3p:mir-55,crm-miR-55-3p:mir-55,cel-miR-56-3p:mir-56,ppc-miR-2237b:mir-2237,crm-miR-56:mir-56,cbr-miR-54d:mir-54,cbr-miR-51:mir-51,cel-miR-51-5p:mir-51,cbr-miR-54c:mir-54,cel-miR-54-3p:mir-54,ppc-miR-2237c:mir-2237	cel-miR-54-3p:mir-54,bma-miR-100b:mir-10,cbr-miR-54d:mir-54,ppc-miR-2237c:mir-2237,cbr-miR-55:mir-55,cbr-miR-54a-3p:mir-54,cbr-miR-51:mir-51,cel-miR-56-3p:mir-56,asu-miR-100d-5p:mir-10,cel-miR-51-5p:mir-51,crm-miR-56:mir-56,cbr-miR-54c:mir-54,ppc-miR-2237b:mir-2237,cel-miR-53-5p:mir-52,cel-miR-55-3p:mir-55,cel-miR-52-5p:mir-52,crm-miR-55-3p:mir-55	ngi-miR-100:mir-10	dvi-miR-100-5p:mir-10,nve-miR-100-5p:mir-10,bfl-miR-100-5p:mir-10,bta-miR-99a-5p:mir-10,dme-miR-100-5p:mir-10,mdo-miR-100-5p:mir-10,hsa-miR-99a-5p:mir-10,aca-miR-99b-5p:mir-10,cte-miR-100:mir-10,hsa-miR-100-5p:mir-10,mmu-miR-99b-5p:mir-10,oha-miR-100-5p:mir-10,lva-miR-2003-5p:mir-2003,pma-miR-100c:mir-10,oar-miR-99a:mir-10,dps-miR-100:mir-10,ngi-miR-100:mir-10,efu-miR-99b:mir-10,pma-miR-100b:mir-…
TMUE_LG1_14847_miR-60-3p	uauuaugcgcuguuugcugagu	ccggcaaacuuugcauaagaccgauuuggucacuuugguauuaugcgcuguuugcugagu	TMUE_LG1_14847_miR-60-3p	TMUE_LG1_14847_miR-60	miR60	uauuaugcgcuguuugcugagu	ccggcaaacuuugcauaagaccgauuuggucacuuugguauuaugcgcuguuugcugagu	866	42	24	117	62	462	404	mir-60	mir-60		0	0	crm-miR-60-3p:mir-60,cbr-miR-60:mir-60,hco-miR-60:mir-60,cel-miR-60-3p:mir-60	crm-miR-60-3p:mir-60,hco-miR-60:mir-60,cel-miR-60-3p:mir-60,cbr-miR-60:mir-60	sja-miR-2162-3p:mir-2162,cte-miR-1993:mir-1993,bmo-miR-2763-3p:mir-2763,hme-miR-2763:mir-2763	cte-miR-1993:mir-1993,hme-miR-2763:mir-2763,bmo-miR-2763-3p:mir-2763,sja-miR-2162-3p:mir-2162
TMUE_LG3_6857_miR-1257-5p	cgugaauguacgcucggucgaug	cgugaauguacgcucggucgauguguuacucaaucaucaccggguuuacauucauc	TMUE_LG3_6857_miR-1257-5p	TMUE_LG3_6857_miR-1257	NA	cgugaauguacgcucggucgaug	cgugaauguacgcucggucgauguguuacucaaucaucaccggguuuacauucauc	854	0	32	11	1	449	405		Tm__miR-1257	TMUE_LG3_6857_miR-1257	0	0	0	0	0	hsa-miR-1257:mir-1257
TMUE_LG1_14055_miR-2054-3p	guguaauagcgaacccgaaggag	ccuucguguuugcuauuacacugcaggcuuuuaucaguguaauagcgaacccgaaggag	TMUE_LG1_14055_miR-2054-3p	TMUE_LG1_14055_miR-2054	NA	guguaauagcgaacccgaaggag	ccuucguguuugcuauuacacugcaggcuuuuaucaguguaauagcgaacccgaaggag	814	244	39	184	91	468	346		Tm__miR-2054	TMUE_LG1_14055_miR-2054	0	0	0	0	0	0
TMUE_LG1_19063_miR-4629-5p	agacuggaacuauccaaaucgu	agacuggaacuauccaaaucgucggaaauuggguacgaucuggauagugccggu	TMUE_LG1_19063_miR-4629-5p	TMUE_LG1_19063_miR-4629	NA	agacuggaacuauccaaaucgu	agacuggaacuauccaaaucgucggaaauuggguacgaucuggauagugccggu	804	13	2	0	2	504	300		Tm__miR-4629	TMUE_LG1_19063_miR-4629	0	0	0	0	0	0
TMUE_LG2_38451_miR-7101-5p	auaguugaugucgccggc	auaguugaugucgccggcccggauggucuagcagaggggcuugcugaaccguugucuuccugggcagucgacgaauuuugugu	TMUE_LG2_38451_miR-7101-5p	TMUE_LG2_38451_miR-7101	NA	auaguugaugucgccggc	auaguugaugucgccggcccggauggucuagcagaggggcuugcugaaccguugucuuccugggcagucgacgaauuuugugu	769	23	132	49	29	407	362		Tm__miR-7101	TMUE_LG2_38451_miR-7101	0	0	0	0	0	0
TMUE_LG1_22229_miR-9-5p	ucuuugguuaucuagcuguauga	ucuuugguuaucuagcuguaugaguauauaaagugcaucauaaagcuagguuaccaaag	TMUE_LG1_22229_miR-9-5p	TMUE_LG1_22229_miR-9	miR9	ucuuugguuaucuagcuguauga	ucuuugguuaucuagcuguaugaguauauaaagugcaucauaaagcuagguuaccaaag	713	37	48	4	2	394	319	mir-9	mir-9		bma-mir-9:mir-9	spu-mir-9:mir-9	asu-miR-9-5p:mir-9,cel-miR-244-5p:mir-244,ppc-miR-9:mir-9	asu-miR-9-5p:mir-9,cel-miR-244-5p:mir-244,ppc-miR-9:mir-9	sme-miR-9a-5p:mir-9,tca-miR-9e-5p:mir-9,egr-miR-9-5p:mir-9,dvi-miR-4-5p:mir-4,sko-miR-9-5p:mir-9,ssa-miR-9b-5p:mir-9,hme-miR-9b:mir-9,xtr-miR-9b-5p:mir-9,dme-miR-9c-5p:mir-9,bmo-miR-9c-5p:mir-9,dgr-miR-9b:mir-9,sme-miR-79-5p:mir-9,mdo-miR-9b-5p:mir-9,dme-miR-9a-5p:mir-9,spu-miR-9-5p:mir-9,dme-miR-9b-5p:mir-9,aae-miR-9b:mir-9	spu-miR-9-5p:mir-9,dme-miR-9b-5p:mir-9,sme-miR-79-5p:mir-9,xtr-miR-9b-5p:mir-9,dvi-miR-4-5p:mir-4,dme-miR-9c-5p:mir-9,ame-miR-9b-5p:mir-9,ssa-miR-9b-5p:mir-9,sko-miR-9-5p:mir-9,egr-miR-9-5p:mir-9,tca-miR-9e-5p:mir-9,dgr-miR-9b:mir-9,dme-miR-9a-5p:mir-9,aga-miR-9b:mir-9,sme-miR-9a-5p:mir-9,hme-miR-9b:mir-9,bmo-miR-9c-5p:mir-9,mdo-miR-9b-5p:mir-9,aae-miR-9b:mir-9
TMUE_LG2_35381_miR-319a-5p	cuggacugggcacgcagggccacc	cuggacugggcacgcagggccaccauuauuggggccucuggugcgcac	TMUE_LG2_35381_miR-319a-5p	TMUE_LG2_35381_miR-319a	miR159	cuggacugggcacgcagggccacc	cuggacugggcacgcagggccaccauuauuggggccucuggugcgcac	590	84	41	0	2	303	287		Tm__miR-319a	TMUE_LG2_35381_miR-319a	0	0	0	0	hsa-miR-1269a:mir-1269,ppy-miR-1269:mir-1269	ppy-miR-1269:mir-1269,hsa-miR-1269a:mir-1269
TMUE_LG3_10122_miR-410-3p	ugguugucuacaauguuggguc	auccagcauuguagacaaccaacauuagccuaaccgauaggauaauguugguugucuacaauguuggguc	TMUE_LG3_10122_miR-410-3p	TMUE_LG3_10122_miR-410	miR154	ugguugucuacaauguuggguc	auccagcauuguagacaaccaacauuagccuaaccgauaggauaauguugguugucuacaauguuggguc	582	0	9	7	5	250	332	M-mir-154	M-mir-154		0	0	0	0	0	rno-miR-496-5p:mir-154,oar-miR-3958-5p:mir-154,mml-miR-656-5p:mir-154,mmu-miR-494-5p:mir-154,ssc-miR-494:mir-154,hsa-miR-494-5p:mir-154,ptr-miR-453:mir-154,mmu-miR-410-5p:mir-154
TMUE_LG3_6860_miR-44-3p	ugacuagauccacacucauc	augauuguggguccaguccauguagcuucguuucaugacuagauccacacucauc	TMUE_LG3_6860_miR-44-3p	TMUE_LG3_6860_miR-44	miR44	ugacuagauccacacucauc	augauuguggguccaguccauguagcuucguuucaugacuagauccacacucauc	569	34	10	42	22	349	220	mir-44/mIr-61/mir-279	mir-44		0	cte-mir-279:mir-279	ppc-miR-279:mir-279,bma-miR-279:mir-279,crm-miR-61:mir-61,cel-miR-44-3p:mir-44,crm-miR-247:mir-247,cel-miR-61-3p:mir-61,asu-miR-279c-3p:mir-279,cel-miR-247-3p:mir-247,cbr-miR-61:mir-61,asu-miR-279b-3p:mir-279	cel-miR-44-3p:mir-44,ppc-miR-279:mir-279,crm-miR-247:mir-247,asu-miR-279c-3p:mir-279,cel-miR-247-3p:mir-247,asu-miR-279b-3p:mir-279,bma-miR-279:mir-279,cbr-miR-61:mir-61,cel-miR-61-3p:mir-61,crm-miR-61:mir-61,bma-miR-45:mir-44	bmo-miR-279d-3p:mir-279,dvi-miR-996-3p:mir-996,bmo-miR-279b-3p:mir-279,ame-miR-996-3p:mir-279,lgi-miR-279:mir-279,dme-miR-279-3p:mir-279,pxy-miR-279b-3p:mir-279,aae-miR-2945-3p:mir-279,cqu-miR-996:mir-996,aae-miR-996:mir-996,bmo-miR-279a:mir-279,dme-miR-996-3p:mir-996,aga-miR-286:mir-286,tca-miR-279d-3p:mir-279,aae-miR-286a:mir-286,api-miR-279b:mir-279,tur-miR-279-3p:mir-279,mse-miR-279d:mir-279,…	cqu-miR-996:mir-996,sja-miR-61:mir-61_2,dvi-miR-996-3p:mir-996,api-miR-279b:mir-279,tca-miR-279d-3p:mir-279,aga-miR-996:mir-996,aae-miR-996:mir-996,cte-miR-279:mir-279,ame-miR-996-3p:mir-279,mse-miR-279d:mir-279,dme-miR-279-3p:mir-279,bmo-miR-279d-3p:mir-279,bmo-miR-279c-3p:mir-279,dme-miR-286-3p:mir-286,api-miR-996:mir-996,aae-miR-2945-3p:mir-279,aae-miR-286a:mir-286,dme-miR-996-3p:mir-996,pxy-m…
TMUE_LG1_15771_miR-8321-3p	auguucaucccggcugagc	auggcgcagaggaucugauugaauggauguucaucccggcugagc	TMUE_LG1_15771_miR-8321-3p	TMUE_LG1_15771_miR-8321	NA	auguucaucccggcugagc	auggcgcagaggaucugauugaauggauguucaucccggcugagc	561	70	28	45	15	231	330		Tm__miR-8321	TMUE_LG1_15771_miR-8321	0	0	0	0	0	0
TMUE_LG2_42168_miR-67-3p	ucacaaccuccgugagugggaca	ccucacucaggcggcugugguggggaaauagcacaucacaaccuccgugagugggaca	TMUE_LG2_42168_miR-67-3p	TMUE_LG2_42168_miR-67	miR67	ucacaaccuccgugagugggaca	ccucacucaggcggcugugguggggaaauagcacaucacaaccuccgugagugggaca	550	0	0	0	0	291	259	mir-67	mir-67		0	isc-mir-307:mir-67	bma-miR-307:mir-67,crm-miR-67-3p:mir-67,cel-miR-67-3p:mir-67,asu-miR-67-3p:mir-67,cbn-miR-67:mir-67	cbn-miR-67:mir-67,cel-miR-67-3p:mir-67,asu-miR-67-3p:mir-67,bma-miR-307:mir-67,crm-miR-67-3p:mir-67	nvi-miR-307:mir-67,ame-miR-307-3p:mir-67,lgi-miR-67:mir-67,dvi-miR-307:mir-67,cte-miR-67:mir-67,sme-miR-67-3p:mir-67,tur-miR-307-3p:mir-67,dps-miR-307a:mir-67,dme-miR-307a-3p:mir-67	ame-miR-307-3p:mir-67,dvi-miR-307:mir-67,api-miR-307:mir-67,lgi-miR-67:mir-67,tur-miR-307-3p:mir-67,dps-miR-307a:mir-67,cte-miR-67:mir-67,dme-miR-307a-3p:mir-67,nvi-miR-307:mir-67,sme-miR-67-3p:mir-67
TMUE_LG1_22564_novel-3p	uucgacuggcgugaaucgaaac	auuucgguccaugccaguuggaaaugaacaccgacacuuacgagucagcguuuguuuucgacuggcgugaaucgaaac	TMUE_LG1_22564_novel-3p	TMUE_LG1_22564_novel	NA	uucgacuggcgugaaucgaaac	auuucgguccaugccaguuggaaaugaacaccgacacuuacgagucagcguuuguuuucgacuggcgugaaucgaaac	461	24	11	0	1	278	183		Tm__novel_5	TMUE_LG1_22564_novel	0	0	0	0	0	0
TMUE_LG1_15978_miR-3466-5p	uuccggagcugcuugcaccuuggcg	uuccggagcugcuugcaccuuggcgcuccagugccucgguuacgaugcauuuggaauucgccuugucaugucuucaacguuuggga	TMUE_LG1_15978_miR-3466-5p	TMUE_LG1_15978_miR-3466	NA	uuccggagcugcuugcaccuuggcg	uuccggagcugcuugcaccuuggcgcuccagugccucgguuacgaugcauuuggaauucgccuugucaugucuucaacguuuggga	363	43	8	2	0	212	151		Tm__miR-3466	TMUE_LG1_15978_miR-3466	0	0	0	0	0	0
TMUE_LG3_1956_miR-1361-5p	agaccuaggguguagccaaagc	agaccuaggguguagccaaagccgaaauauaagucgcuuuggcacauucuaggcccucgu	TMUE_LG3_1956_miR-1361-5p	TMUE_LG3_1956_miR-1361	NA	agaccuaggguguagccaaagc	agaccuaggguguagccaaagccgaaauauaagucgcuuuggcacauucuaggcccucgu	359	0	5	0	0	203	156		Tm__miR-1361	TMUE_LG3_1956_miR-1361	0	0	0	0	0	0
TMUE_LG1_21346_novel-3p	ucacgcagacacucucccuggga	acagggagagcgacugcguguagagaauguacgaaaucucuucguuuauuuucuucacgcagacacucucccuggga	TMUE_LG1_21346_novel-3p	TMUE_LG1_21346_novel	NA	ucacgcagacacucucccuggga	acagggagagcgacugcguguagagaauguacgaaaucucuucguuuauuuucuucacgcagacacucucccuggga	355	18	6	13	7	206	149		Tm__novel_6	TMUE_LG1_21346_novel	0	0	0	0	0	0
TMUE_LG1_23008_miR-LLT9-3p	aucgaggacggucgaaggggaug	gucccauccgaccgucgucgauagcgaccgaacgauuuucuuguucggucgcuaucgaggacggucgaaggggaug	TMUE_LG1_23008_miR-LLT9-3p	TMUE_LG1_23008_miR-LLT9	NA	aucgaggacggucgaaggggaug	gucccauccgaccgucgucgauagcgaccgaacgauuuucuuguucggucgcuaucgaggacggucgaaggggaug	344	118	66	13	0	154	190		Tm__miR-LLT9	TMUE_LG1_23008_miR-LLT9	0	0	0	0	0	0
TMUE_LG1_19770_miR-1886a-3p	uugguaucacggguguggagcag	acuccgcacccgugguaccaauguuagccgucuugccguauagcgccaagacgucucagauugguaucacggguguggagcag	TMUE_LG1_19770_miR-1886a-3p	TMUE_LG1_19770_miR-1886a	miR1886	uugguaucacggguguggagcag	acuccgcacccgugguaccaauguuagccgucuugccguauagcgccaagacgucucagauugguaucacggguguggagcag	317	5	4	0	0	152	165		Tm__miR-1886a	TMUE_LG1_19770_miR-1886a	0	0	0	0	0	0
TMUE_scaffold102_24751_miR-3191-5p	cucucuggugccgucgucagug	cucucuggugccgucgucagugauggggaagagauagugguagcucuuaaccaucauugucgacggcaccagagagc	TMUE_scaffold102_24751_miR-3191-5p	TMUE_scaffold102_24751_miR-3191	miR3190	cucucuggugccgucgucagug	cucucuggugccgucgucagugauggggaagagauagugguagcucuuaaccaucauugucgacggcaccagagagc	316	88	9	29	9	162	154		Tm__miR-3191	TMUE_scaffold102_24751_miR-3191	0	0	0	0	hsa-miR-3191-5p:mir-3190	hsa-miR-3191-5p:mir-3190
TMUE_LG3_3012_miR-283-5p	uaauaucagcguguaauuuc	uaauaucagcguguaauuucuggagggcacguaagagguccagauuacucgucugguauugcc	TMUE_LG3_3012_miR-283-5p	TMUE_LG3_3012_miR-283	miR216	uaauaucagcguguaauuuc	uaauaucagcguguaauuucuggagggcacguaagagguccagauuacucgucugguauugcc	302	50	11	79	29	186	116	mir-216	mir-216		0	0	0	asu-miR-283-5p:mir-216,bma-miR-283:mir-216	lgi-miR-216b:mir-216,cte-miR-216b:mir-216	dme-miR-283-5p:mir-216,dpu-miR-283:mir-216,lgi-miR-216b:mir-216,cte-miR-216b:mir-216,tca-miR-283-5p:mir-216,cqu-miR-283:mir-216,ame-miR-283-5p:mir-216,dvi-miR-283-5p:mir-216,aae-miR-283:mir-216
TMUE_LG3_9990_novel-3p	gcgcuguagacggaauauggua	auguuccguugucagcucgaguaagacggacucgcgcuguagacggaauauggua	TMUE_LG3_9990_novel-3p	TMUE_LG3_9990_novel	NA	gcgcuguagacggaauauggua	auguuccguugucagcucgaguaagacggacucgcgcuguagacggaauauggua	294	12	0	0	0	87	207		Tm__novel_7	TMUE_LG3_9990_novel	0	0	0	0	0	0
TMUE_LG1_17752_miR-1850.1-5p	aggaaaguuguguaaguuuuga	aggaaaguuguguaaguuuugauggacagugcaugaucaaaaacuuacccaacuuucuug	TMUE_LG1_17752_miR-1850.1-5p	TMUE_LG1_17752_miR-1850.1	NA	aggaaaguuguguaaguuuuga	aggaaaguuguguaaguuuugauggacagugcaugaucaaaaacuuacccaacuuucuug	289	0	0	0	0	129	160		Tm__miR-1850.1	TMUE_LG1_17752_miR-1850.1	0	0	0	0	0	0
TMUE_LG1_16898_miR-432-5p	guggauggcgugcucugcgauc	guggauggcgugcucugcgaucacggaagcuuugauagccuucuccaugaucuuguaaguugagcuccaugaucuu	TMUE_LG1_16898_miR-432-5p	TMUE_LG1_16898_miR-432	miR432	guggauggcgugcucugcgauc	guggauggcgugcucugcgaucacggaagcuuugauagccuucuccaugaucuuguaaguugagcuccaugaucuu	284	0	9	1	2	144	140		Tm__miR-432	TMUE_LG1_16898_miR-432	0	0	0	0	0	hsa-miR-432-3p:mir-432
TMUE_LG3_9343_novel-5p	uaggacgcagggcggacu	uaggacgcagggcggacuguucgacgccgcgcugcguccaaaag	TMUE_LG3_9343_novel-5p	TMUE_LG3_9343_novel	NA	uaggacgcagggcggacu	uaggacgcagggcggacuguucgacgccgcgcugcguccaaaag	280	0	12	0	0	127	153		Tm__novel_8	TMUE_LG3_9343_novel	0	0	0	0	0	0
TMUE_LG2_38757_miR-3480-5p	gaacagacagugaucggccauggcu	gaacagacagugaucggccauggcuuguucaaauccuagauuggucaagguaucuguugccaucuuauuccaggcccuugcugacugcuucaa	TMUE_LG2_38757_miR-3480-5p	TMUE_LG2_38757_miR-3480	NA	gaacagacagugaucggccauggcu	gaacagacagugaucggccauggcuuguucaaauccuagauuggucaagguaucuguugccaucuuauuccaggcccuugcugacugcuucaa	270	12	26	4	0	143	127		Tm__miR-3480	TMUE_LG2_38757_miR-3480	0	0	0	0	0	0
TMUE_scaffold303_45799_miR-3480-5p	gaacagacagugaucggccauggcu	gaacagacagugaucggccauggcuuguucaaauccuagacuggucaagguaucuguugccaucuuauuccaggcccuugcugacugcuucaa	TMUE_scaffold303_45799_miR-3480-5p	TMUE_scaffold303_45799_miR-3480	NA	gaacagacagugaucggccauggcu	gaacagacagugaucggccauggcuuguucaaauccuagacuggucaagguaucuguugccaucuuauuccaggcccuugcugacugcuucaa	270	12	26	4	0	143	127		Tm__miR-3480_2	TMUE_scaffold303_45799_miR-3480	0	0	0	0	0	0
TMUE_LG1_17873_miR-2205-3p	acuguauugcgacuuaggggc	cccuaagucgugauacggguugucacuguauugcgacuuaggggc	TMUE_LG1_17873_miR-2205-3p	TMUE_LG1_17873_miR-2205	NA	acuguauugcgacuuaggggc	cccuaagucgugauacggguugucacuguauugcgacuuaggggc	258	17	7	5	3	135	123		Tm__miR-2205	TMUE_LG1_17873_miR-2205	0	0	0	0	0	hsa-miR-4742-3p:mir-4742
TMUE_LG2_36731_novel-5p	gacaucuccacgucggacagcg	gacaucuccacgucggacagcgcccgcuucgaccggauguuaa	TMUE_LG2_36731_novel-5p	TMUE_LG2_36731_novel	NA	gacaucuccacgucggacagcg	gacaucuccacgucggacagcgcccgcuucgaccggauguuaa	258	0	8	15	4	144	114		Tm__novel_9	TMUE_LG2_36731_novel	0	0	0	0	0	0
TMUE_LG1_20569_miR-4562-5p	ggugcgucguucccgcgga	ggugcgucguucccgcggacggauuaacgggaccgggcauucc	TMUE_LG1_20569_miR-4562-5p	TMUE_LG1_20569_miR-4562	NA	ggugcgucguucccgcgga	ggugcgucguucccgcggacggauuaacgggaccgggcauucc	251	19	33	4	0	122	129		Tm__miR-4562	TMUE_LG1_20569_miR-4562	0	0	0	0	0	0
TMUE_LG3_2941_miR-2024e-3p	uugcacaucagcuacagccug	cggcuguugcccuugugcgauuguucaaaugccaaauugcacaucagcuacagccug	TMUE_LG3_2941_miR-2024e-3p	TMUE_LG3_2941_miR-2024e	miR2024	uugcacaucagcuacagccug	cggcuguugcccuugugcgauuguucaaaugccaaauugcacaucagcuacagccug	221	22	20	26	20	157	64		Tm__miR-2024e	TMUE_LG3_2941_miR-2024e	0	0	0	0	nve-miR-2024f-3p:mir-2024	nve-miR-2024f-3p:mir-2024
TMUE_LG2_27498_miR-320b-5p	ugcugggucaguuggaaaggauu	ugcugggucaguuggaaaggauucaguuuuguucgaaucuuugucguacaaaacugaauccuuuccaccugacccagcu	TMUE_LG2_27498_miR-320b-5p	TMUE_LG2_27498_miR-320b	NA	ugcugggucaguuggaaaggauu	ugcugggucaguuggaaaggauucaguuuuguucgaaucuuugucguacaaaacugaauccuuuccaccugacccagcu	202	14	12	2	3	135	67		Tm__miR-320b	TMUE_LG2_27498_miR-320b	0	0	0	0	0	0
TMUE_LG2_27297_miR-5303f-3p	auuuuugguaagcagaaca	gauugcuugcuauuaccggucuuagaggaauauccucuuugugcauuuuugguaagcagaaca	TMUE_LG2_27297_miR-5303f-3p	TMUE_LG2_27297_miR-5303f	miR5303	auuuuugguaagcagaaca	gauugcuugcuauuaccggucuuagaggaauauccucuuugugcauuuuugguaagcagaaca	199	14	30	5	4	81	118		Tm__miR-5303f	TMUE_LG2_27297_miR-5303f	0	0	0	0	0	0
TMUE_LG2_33328_novel-5p	guaguaaaugcugagcagagac	guaguaaaugcugagcagagacgcaucggucgcucacgugagcgaccgaugcgucucugcucagcauuuacuacua	TMUE_LG2_33328_novel-5p	TMUE_LG2_33328_novel	NA	guaguaaaugcugagcagagac	guaguaaaugcugagcagagacgcaucggucgcucacgugagcgaccgaugcgucucugcucagcauuuacuacua	196	0	0	13	8	110	86		Tm__novel_10	TMUE_LG2_33328_novel	0	0	0	0	0	0
TMUE_LG2_41651_novel-5p	guaguaaaugcugagcagagac	guaguaaaugcugagcagagacgcaucggucgcucacgugagcgaccgaugcgucucugcucagcauuuacuacca	TMUE_LG2_41651_novel-5p	TMUE_LG2_41651_novel	NA	guaguaaaugcugagcagagac	guaguaaaugcugagcagagacgcaucggucgcucacgugagcgaccgaugcgucucugcucagcauuuacuacca	196	0	0	13	8	110	86		Tm__novel_11	TMUE_LG2_41651_novel	0	0	0	0	0	0
TMUE_LG3_8985_miR-9604-5p	gugguacuguggaugcuuacgg	gugguacuguggaugcuuacggaagcggccuaagcauccacaguacuc	TMUE_LG3_8985_miR-9604-5p	TMUE_LG3_8985_miR-9604	NA	gugguacuguggaugcuuacgg	gugguacuguggaugcuuacggaagcggccuaagcauccacaguacuc	187	0	0	0	1	104	83		Tm__miR-9604	TMUE_LG3_8985_miR-9604	0	0	0	0	0	0
TMUE_scaffold015_25239_miR-93a-3p	ucugcaaacgcguggggac	cccguuucagcucgaccgcggaaggucugcaaacgcguggggac	TMUE_scaffold015_25239_miR-93a-3p	TMUE_scaffold015_25239_miR-93a	miR17	ucugcaaacgcguggggac	cccguuucagcucgaccgcggaaggucugcaaacgcguggggac	177	0	8	6	2	82	95		Tm__miR-93a	TMUE_scaffold015_25239_miR-93a	0	0	0	0	0	0
TMUE_LG3_4070_miR-4711-5p	ugcaucagacggucgguggcc	ugcaucagacggucgguggccuuggugggaaacggagccgauucuuuggcgccuguuugcuauaauacgcgacuucuggacucuugacg	TMUE_LG3_4070_miR-4711-5p	TMUE_LG3_4070_miR-4711	NA	ugcaucagacggucgguggcc	ugcaucagacggucgguggccuuggugggaaacggagccgauucuuuggcgccuguuugcuauaauacgcgacuucuggacucuugacg	166	0	0	23	13	73	93		Tm__miR-4711	TMUE_LG3_4070_miR-4711	0	0	0	0	0	0
TMUE_LG1_15219_miR-1565-3p	ggagggucgauagacuggc	caaucgccacucgcugccauacgcguggaaccuccaagguuccguguggacggagggucgauagacuggc	TMUE_LG1_15219_miR-1565-3p	TMUE_LG1_15219_miR-1565	NA	ggagggucgauagacuggc	caaucgccacucgcugccauacgcguggaaccuccaagguuccguguggacggagggucgauagacuggc	159	0	6	0	0	80	79		Tm__miR-1565	TMUE_LG1_15219_miR-1565	0	0	0	0	0	0
TMUE_LG2_26341_miR-2e-3p	auugccagaacuacggagacgcu	cgucuccaaaguucuggcaauucgaaggauacggugcgcguaugcuucgaauugccagaacuacggagacgcu	TMUE_LG2_26341_miR-2e-3p	TMUE_LG2_26341_miR-2e	NA	auugccagaacuacggagacgcu	cgucuccaaaguucuggcaauucgaaggauacggugcgcguaugcuucgaauugccagaacuacggagacgcu	158	0	4	7	2	71	87		Tm__miR-2e	TMUE_LG2_26341_miR-2e	0	0	0	0	0	0
TMUE_LG2_34768_miR-2e-3p	auugccagaacuuuggagacgcu	cgucuccguaguucuggcaauucgaagcauacgcgcaccguauccuucgaauugccagaacuuuggagacgcu	TMUE_LG2_34768_miR-2e-3p	TMUE_LG2_34768_miR-2e	NA	auugccagaacuuuggagacgcu	cgucuccguaguucuggcaauucgaagcauacgcgcaccguauccuucgaauugccagaacuuuggagacgcu	157	32	5	1	0	83	74		Tm__miR-2e_2	TMUE_LG2_34768_miR-2e	0	0	0	0	0	0
TMUE_LG3_6791_miR-5247-5p	gcaggagcgaugguccaggcg	gcaggagcgaugguccaggcgacgccauauagaaaaccuugaggguccacagucaguuagagucagguacagcucgcugccg	TMUE_LG3_6791_miR-5247-5p	TMUE_LG3_6791_miR-5247	NA	gcaggagcgaugguccaggcg	gcaggagcgaugguccaggcgacgccauauagaaaaccuugaggguccacagucaguuagagucagguacagcucgcugccg	149	0	17	3	0	48	101		Tm__miR-5247	TMUE_LG3_6791_miR-5247	0	0	0	0	0	0
TMUE_LG1_22553_miR-10371-5p	aguuugauagcgucgccugccu	aguuugauagcgucgccugccugugggcggucgacgcuaucgagcgg	TMUE_LG1_22553_miR-10371-5p	TMUE_LG1_22553_miR-10371	NA	aguuugauagcgucgccugccu	aguuugauagcgucgccugccugugggcggucgacgcuaucgagcgg	149	34	22	20	22	110	39		Tm__miR-10371	TMUE_LG1_22553_miR-10371	0	0	0	0	0	0
TMUE_LG2_40223_miR-1422l-5p	guucauucugagucaccuggug	guucauucugagucaccugguguguacagaguucgugacucgcgaacucaugcuguucaggcgaggaguuaccaggagcau	TMUE_LG2_40223_miR-1422l-5p	TMUE_LG2_40223_miR-1422l	miR1422	guucauucugagucaccuggug	guucauucugagucaccugguguguacagaguucgugacucgcgaacucaugcuguucaggcgaggaguuaccaggagcau	143	0	3	13	2	63	80		Tm__miR-1422l	TMUE_LG2_40223_miR-1422l	0	0	0	0	0	oan-miR-1422l:mir-1422
TMUE_LG2_26818_novel-5p	aacugguagaguccguccggug	aacugguagaguccguccggugucaugaaugccuuuuuggccggucguucucuuccacuucc	TMUE_LG2_26818_novel-5p	TMUE_LG2_26818_novel	NA	aacugguagaguccguccggug	aacugguagaguccguccggugucaugaaugccuuuuuggccggucguucucuuccacuucc	143	0	0	2	1	74	69		Tm__novel_12	TMUE_LG2_26818_novel	0	0	0	0	0	0
TMUE_LG3_3397_novel-3p	ccugcgguuuaguggaagagc	cucugaagcuuuaccaaaggggcggaggcaacacugcccggucucgguugacugaaaguguucccgcaccugcgguuuaguggaagagc	TMUE_LG3_3397_novel-3p	TMUE_LG3_3397_novel	NA	ccugcgguuuaguggaagagc	cucugaagcuuuaccaaaggggcggaggcaacacugcccggucucgguugacugaaaguguucccgcaccugcgguuuaguggaagagc	142	0	6	0	2	73	69		Tm__novel_13	TMUE_LG3_3397_novel	0	0	0	0	0	0
TMUE_LG2_40512_miR-2461-3p	gcacucuggacuuugaauc	cucaagguuccauggugcaauggcaagcacucuggacuuugaauc	TMUE_LG2_40512_miR-2461-3p	TMUE_LG2_40512_miR-2461	NA	gcacucuggacuuugaauc	cucaagguuccauggugcaauggcaagcacucuggacuuugaauc	136	87	48	1	3	62	74	M-mir-3470	M-mir-3470		0	0	0	0	0	mmu-miR-3470b:mir-3470
TMUE_LG2_33722_miR-2039-3p	ugccuacccgguuggucgagc	gaccgacugggcgggcgacagucgcuugauggguccagguauagaccugauaguugauguugccuacccgguuggucgagc	TMUE_LG2_33722_miR-2039-3p	TMUE_LG2_33722_miR-2039	NA	ugccuacccgguuggucgagc	gaccgacugggcgggcgacagucgcuugauggguccagguauagaccugauaguugauguugccuacccgguuggucgagc	133	5	9	3	1	46	87		Tm__miR-2039	TMUE_LG2_33722_miR-2039	0	0	0	0	0	0
TMUE_LG3_8265_miR-344f-5p	agucagucacgcagaggug	agucagucacgcagaggugcgagcaucaccuccgacugaccga	TMUE_LG3_8265_miR-344f-5p	TMUE_LG3_8265_miR-344f	miR344	agucagucacgcagaggug	agucagucacgcagaggugcgagcaucaccuccgacugaccga	132	0	2	4	0	52	80	M-mir-344	M-mir-344		0	0	0	0	mmu-miR-344f-5p:mir-344	mmu-miR-344f-5p:mir-344
TMUE_LG1_23598_miR-4584-3p	gcugacgacggaacacgguag	accguguuccguugucaacgcgagugagaaggcgcgcugacgacggaacacgguag	TMUE_LG1_23598_miR-4584-3p	TMUE_LG1_23598_miR-4584	NA	gcugacgacggaacacgguag	accguguuccguugucaacgcgagugagaaggcgcgcugacgacggaacacgguag	126	19	30	1	0	59	67		Tm__miR-4584	TMUE_LG1_23598_miR-4584	0	0	0	0	0	0
TMUE_LG2_33111_miR-852-3p	ugaacaaaugaucagcacuggc	cgcuggcauuaggcucacgcugaacaaaugaucagcacuggc	TMUE_LG2_33111_miR-852-3p	TMUE_LG2_33111_miR-852	miR852	ugaacaaaugaucagcacuggc	cgcuggcauuaggcucacgcugaacaaaugaucagcacuggc	126	0	7	28	17	59	67		Tm__miR-852	TMUE_LG2_33111_miR-852	0	0	0	0	0	0
TMUE_LG3_1951_miR-2-3p	uaucacaguugaaaugagauuag	cgucgcauuucaccugucgauggagagaucugaaaucuaucacaguugaaaugagauuag	TMUE_LG3_1951_miR-2-3p	TMUE_LG3_1951_miR-2	miR2	uaucacaguugaaaugagauuag	cgucgcauuucaccugucgauggagagaucugaaaucuaucacaguugaaaugagauuag	125	0	4	5	6	65	60	mir-43/mir-250	mir-43		0	0	asu-miR-43e-3p:mir-43_2,bma-miR-2a:mir-2,cel-miR-2-3p:mir-2,cel-miR-43-3p:mir-43,asu-miR-43b-3p:mir-43_2	crm-miR-250-3p:mir-250,cel-miR-250-3p:mir-250,cel-miR-2-3p:mir-2,bma-miR-2a:mir-2,asu-miR-43e-3p:mir-43_2,bma-miR-250:mir-250,asu-miR-43b-3p:mir-43_2,cel-miR-43-3p:mir-43	ame-miR-13b-3p:mir-2,cte-miR-2a:mir-2,sja-miR-2e-3p:mir-2,egr-miR-2b-3p:mir-2,sja-miR-2d-3p:mir-2,dme-miR-13a-3p:mir-2,sja-miR-2b-3p:mir-2,aae-miR-2944b-3p:mir-2944,aae-miR-2944a-3p:mir-2944,tca-miR-2944b-3p:mir-2944,dvi-miR-5-3p:mir-5,ame-miR-2944-3p:mir-2944,hme-miR-2c:mir-2,aae-miR-2a-3p:mir-2,dan-miR-2b:mir-2,isc-miR-2a:mir-2,sja-miR-2c-3p:mir-2,tca-miR-2944a-3p:mir-2944,dme-miR-2c-3p:mir-2,i…	egr-miR-2a-3p:mir-2,hme-miR-2c:mir-2,nvi-miR-2a:mir-2,aae-miR-308-3p:mir-308,cte-miR-2c:mir-2,dan-miR-2b:mir-2,bmo-miR-11-3p:mir-11,dme-miR-5-3p:mir-5,bmo-miR-2b-3p:mir-2,dme-miR-11-3p:mir-11,egr-miR-2b-3p:mir-2,bmo-miR-308-3p:mir-308,sja-miR-2c-3p:mir-2,cte-miR-2a:mir-2,dme-miR-13a-3p:mir-2,aae-miR-2b:mir-2,ame-miR-2944-3p:mir-2944,tca-miR-13a-3p:mir-2,aga-miR-13b:mir-2,bmo-miR-13b-3p:mir-2,nvi-…
TMUE_LG2_29900_miR-3068-5p	guggaguugcucaugcaca	guggaguugcucaugcacacugcucguaugugcaugagcaacuccacu	TMUE_LG2_29900_miR-3068-5p	TMUE_LG2_29900_miR-3068	miR3068	guggaguugcucaugcaca	guggaguugcucaugcacacugcucguaugugcaugagcaacuccacu	120	15	0	0	0	74	46	mir-767	mir-767		0	bta-mir-767:mir-767	0	0	0	mmu-miR-3068-5p:mir-3068,rno-miR-3068-5p:mir-3068
TMUE_LG1_13686_novel-5p	ggcauaucagcaguguggac	ggcauaucagcaguguggacaggcacauaccguuauaggugccugugcacgcgcaacugaaccaccug	TMUE_LG1_13686_novel-5p	TMUE_LG1_13686_novel	NA	ggcauaucagcaguguggac	ggcauaucagcaguguggacaggcacauaccguuauaggugccugugcacgcgcaacugaaccaccug	116	28	18	25	6	61	55		Tm__novel_14	TMUE_LG1_13686_novel	0	0	0	0	0	0
TMUE_scaffold063_45285_lsy-6-5p	guuuguauacgggucguuaguccuu	guuuguauacgggucguuaguccuuggcaugaggagaucguccccgucgcgggcgauggugucgggggcaacgaugcgauuacaucagu	TMUE_scaffold063_45285_lsy-6-5p	TMUE_scaffold063_45285_lsy-6	lys6	guuuguauacgggucguuaguccuu	guuuguauacgggucguuaguccuuggcaugaggagaucguccccgucgcgggcgauggugucgggggcaacgaugcgauuacaucagu	115	0	2	1	0	73	42	mir-5897/lsy-6	mir-5897		0	0	0	hco-miR-5897c:mir-5897,cbr-lsy-6:lsy-6,cel-lsy-6-3p:lsy-6,hco-miR-5897b:mir-5897	0	0
TMUE_scaffold144_43642_miR-35-3p	ucaccggguucacauucagcga	caugaaugugagccuuugguuauucuguacuuggaaaucaccggguucacauucagcga	TMUE_scaffold144_43642_miR-35-3p	TMUE_scaffold144_43642_miR-35	miR35	ucaccggguucacauucagcga	caugaaugugagccuuugguuauucuguacuuggaaaucaccggguucacauucagcga	114	0	5	0	0	87	27	mir-35/mir-36/mir-39/mir-40	mir-35		0	0	ppc-miR-2251a:mir-2240,cel-miR-39-3p:mir-39,cbn-miR-35h:mir-35_2,cbn-miR-35e:mir-35_2,crm-miR-35f:mir-36,cel-miR-42-3p:mir-42,cbn-miR-35l:mir-36,cbn-miR-35a:mir-36,cbr-miR-41b:mir-36,crm-miR-41:mir-36,crm-miR-35i:mir-36,cbn-miR-35g:mir-36,cbr-miR-41a:mir-36,crm-miR-38:mir-36,cbr-miR-38:mir-36,cel-miR-38-3p:mir-36,crm-miR-35h:mir-36,crm-miR-36:mir-36,cbn-miR-35n:mir-36,cel-miR-40-3p:mir-36,cbn-miR…	cbn-miR-35k:mir-35_2,asu-miR-36e-3p:mir-36,hco-miR-40a:mir-36,crm-miR-35h:mir-36,cbn-miR-35a:mir-36,cbr-miR-39:mir-39,cbr-miR-41b:mir-36,cbn-miR-35m:mir-36,cbn-miR-35n:mir-36,crm-miR-42:mir-42,cbr-miR-35e:mir-36,cel-miR-36-3p:mir-36,asu-miR-36d-3p:mir-36,cbr-miR-40:mir-36,crm-miR-40:mir-36,crm-miR-41:mir-36,cbr-miR-35a:mir-35,asu-miR-36c-3p:mir-36,crm-miR-35i:mir-36,cbn-miR-35h:mir-35_2,cbr-miR-3…	rmi-miR-5316b:mir-5316	rmi-miR-5316b:mir-5316,hsa-miR-181d-3p:mir-181,sja-miR-36-3p:mir-36,rno-miR-181d-3p:mir-181
TMUE_LG3_6762_miR-35-3p	ucaccggguucacauucagcga	caugaaugugagccuuugguuauucuguacuuggaaaucaccggguucacauucagcga	TMUE_LG3_6762_miR-35-3p	TMUE_LG3_6762_miR-35	miR35	ucaccggguucacauucagcga	caugaaugugagccuuugguuauucuguacuuggaaaucaccggguucacauucagcga	114	0	5	0	0	87	27	mir-35/mir-36/mir-39/mir-40	mir-35		0	0	cbn-miR-35d:mir-35_2,cel-miR-40-3p:mir-36,cbn-miR-35j:mir-36,cbn-miR-35n:mir-36,crm-miR-36:mir-36,cel-miR-38-3p:mir-36,crm-miR-35h:mir-36,cbr-miR-38:mir-36,crm-miR-38:mir-36,cbr-miR-41a:mir-36,cbn-miR-35g:mir-36,crm-miR-35i:mir-36,crm-miR-41:mir-36,cbr-miR-41b:mir-36,cbn-miR-35l:mir-36,cbn-miR-35a:mir-36,cel-miR-42-3p:mir-42,crm-miR-35f:mir-36,cbn-miR-35e:mir-35_2,cbn-miR-35h:mir-35_2,cel-miR-39-…	cbr-miR-38:mir-36,cbn-miR-35e:mir-35_2,cel-miR-40-3p:mir-36,crm-miR-35f:mir-36,cel-miR-41-3p:mir-36,crm-miR-35g:mir-36,cbr-miR-36:mir-36,cbn-miR-35g:mir-36,crm-miR-38:mir-36,cbn-miR-35j:mir-36,crm-miR-39:mir-39,crm-miR-36:mir-36,cel-miR-39-3p:mir-39,ppc-miR-2251a:mir-2240,cel-miR-42-3p:mir-42,cel-miR-37-3p:mir-36,prd-miR-7940b-3p:mir-7940,cbr-miR-35f:mir-36,cbn-miR-35d:mir-35_2,cbr-miR-41a:mir-36…	rmi-miR-5316b:mir-5316	hsa-miR-181d-3p:mir-181,rmi-miR-5316b:mir-5316,sja-miR-36-3p:mir-36,rno-miR-181d-3p:mir-181
TMUE_LG1_20282_novel-3p	uuucggcaagccuuugagcagcacc	ugagacuggaaagguggccggauauuucgugcauuucuuucggcaagccuuugagcagcacc	TMUE_LG1_20282_novel-3p	TMUE_LG1_20282_novel	NA	uuucggcaagccuuugagcagcacc	ugagacuggaaagguggccggauauuucgugcauuucuuucggcaagccuuugagcagcacc	108	0	14	5	0	72	36		Tm__novel_15	TMUE_LG1_20282_novel	0	0	0	0	0	0
TMUE_LG2_28795_miR-1992-3p	augucuuguuccgucuucagcg	guuucagaacaguaacaccuucauaguuuuggaaaugucuuguuccgucuucagcg	TMUE_LG2_28795_miR-1992-3p	TMUE_LG2_28795_miR-1992	NA	augucuuguuccgucuucagcg	guuucagaacaguaacaccuucauaguuuuggaaaugucuuguuccgucuucagcg	104	0	0	28	8	41	63		Tm__miR-1992	TMUE_LG2_28795_miR-1992	0	0	0	0	0	0
TMUE_LG1_16890_miR-6706-5p	uggagaaaccacagggcgcc	uggagaaaccacagggcgccagcugacgcccugcucuuucuccauc	TMUE_LG1_16890_miR-6706-5p	TMUE_LG1_16890_miR-6706	NA	uggagaaaccacagggcgcc	uggagaaaccacagggcgccagcugacgcccugcucuuucuccauc	97	25	0	0	0	75	22		Tm__miR-6706	TMUE_LG1_16890_miR-6706	0	0	0	0	0	0
TMUE_LG3_1953_miR-25-3p	uauugcacuaguucuaggccuug	ugaccuaggauuggugcaguguguugauaugaaucauauugcacuaguucuaggccuug	TMUE_LG3_1953_miR-25-3p	TMUE_LG3_1953_miR-25	miR25	uauugcacuaguucuaggccuug	ugaccuaggauuggugcaguguguugauaugaaucauauugcacuaguucuaggccuug	91	0	5	147	71	49	42	mir-25/mir-235	mir-25		0	0	crm-miR-235-3p:mir-235,hco-miR-235:mir-25,asu-miR-92-3p:mir-25,cbr-miR-235a:mir-235,cel-miR-235-3p:mir-235,bma-miR-92:mir-25,prd-miR-235-3p:mir-25	hco-miR-235:mir-25,asu-miR-92-3p:mir-25,cel-miR-235-3p:mir-235,cbr-miR-235a:mir-235,crm-miR-235-3p:mir-235,prd-miR-235-3p:mir-25,bma-miR-92:mir-25	bmo-miR-92a:mir-25,bbe-miR-92d-3p:mir-25,efu-miR-92a:mir-25,pmi-miR-92a-3p:mir-25,dse-miR-313-3p:mir-310,dan-miR-310:mir-310,dya-miR-311b-3p:mir-310,sko-miR-92c:mir-25,ola-miR-92b:mir-25,dme-miR-311-3p:mir-310,aga-miR-92a:mir-25,dan-miR-311b:mir-310,cin-miR-92c-3p:mir-92,gga-miR-32-5p:mir-32,csa-miR-92a:mir-92,hsa-miR-32-5p:mir-32,dps-miR-311-3p:mir-310,spu-miR-92a:mir-25,der-miR-311c-3p:mir-310,…	bmo-miR-92b:mir-25,hsa-miR-367-3p:mir-367,oan-miR-32-5p:mir-32,chi-miR-363-3p:mir-363,cte-miR-92a:mir-25,dvi-miR-310-3p:mir-310,bbe-miR-92c-3p:mir-25,aga-miR-92b:mir-25,dse-miR-313-3p:mir-310,dps-miR-311-3p:mir-310,bfl-miR-2063:mir-2063,dme-miR-311-3p:mir-310,sja-miR-3479-3p:mir-3479,dan-miR-312:mir-312,dre-miR-92b-3p:mir-25,dmo-miR-313:mir-25,pmi-miR-92d-3p:mir-25,aae-miR-92a-3p:mir-25,dpu-miR-9…
TMUE_LG2_30051_miR-6563-3p	cuuggucgguagugacaaccgua	cgggcgagcuuaaugccgagcgaagaggacaguugcugccaaagugcacuuuggaacugccuaccuuggucgguagugacaaccgua	TMUE_LG2_30051_miR-6563-3p	TMUE_LG2_30051_miR-6563	NA	cuuggucgguagugacaaccgua	cgggcgagcuuaaugccgagcgaagaggacaguugcugccaaagugcacuuuggaacugccuaccuuggucgguagugacaaccgua	91	0	13	1	5	61	30		Tm__miR-6563	TMUE_LG2_30051_miR-6563	0	0	0	0	0	0
TMUE_LG1_15217_miR-10758-3p	ggugucguuguccaggagc	accugaaacgcagccgcacuccccaacgagcagcaaaagcggugucguuguccaggagc	TMUE_LG1_15217_miR-10758-3p	TMUE_LG1_15217_miR-10758	NA	ggugucguuguccaggagc	accugaaacgcagccgcacuccccaacgagcagcaaaagcggugucguuguccaggagc	88	15	7	1	0	43	45		Tm__miR-10758	TMUE_LG1_15217_miR-10758	0	0	0	0	0	0
TMUE_LG3_1460_miR-11288b-5p	ggggauugcugguuugccuggc	ggggauugcugguuugccuggcaaaaugggcaagccgggcaaucccgga	TMUE_LG3_1460_miR-11288b-5p	TMUE_LG3_1460_miR-11288b	NA	ggggauugcugguuugccuggc	ggggauugcugguuugccuggcaaaaugggcaagccgggcaaucccgga	83	0	12	1	6	20	63		Tm__miR-11288b	TMUE_LG3_1460_miR-11288b	0	0	0	0	0	0
TMUE_LG2_36771_miR-7399-5p	gacgcaugcgcaaugggac	gacgcaugcgcaaugggacauucgguuuugucaggauagcugugcaaaaucacggagccaaugccgcauugcgaugcaucuu	TMUE_LG2_36771_miR-7399-5p	TMUE_LG2_36771_miR-7399	NA	gacgcaugcgcaaugggac	gacgcaugcgcaaugggacauucgguuuugucaggauagcugugcaaaaucacggagccaaugccgcauugcgaugcaucuu	81	1	26	0	0	36	45		Tm__miR-7399	TMUE_LG2_36771_miR-7399	0	0	0	0	0	0
TMUE_LG1_17860_miR-3691-5p	uccaagucggauccgccgag	uccaagucggauccgccgaggucuugcucggcauacucgucuggaga	TMUE_LG1_17860_miR-3691-5p	TMUE_LG1_17860_miR-3691	NA	uccaagucggauccgccgag	uccaagucggauccgccgaggucuugcucggcauacucgucuggaga	80	16	14	0	1	52	28		Tm__miR-3691	TMUE_LG1_17860_miR-3691	0	0	0	0	0	0
TMUE_LG2_38534_novel-3p	auacgaucaaagcgagccgac	cgaucucgcuuugaucguauguugaauguacugcaaaggagcaguucauucaacauacgaucaaagcgagccgac	TMUE_LG2_38534_novel-3p	TMUE_LG2_38534_novel	NA	auacgaucaaagcgagccgac	cgaucucgcuuugaucguauguugaauguacugcaaaggagcaguucauucaacauacgaucaaagcgagccgac	76	23	0	4	2	36	40		Tm__novel_16	TMUE_LG2_38534_novel	0	0	0	0	0	0
TMUE_LG1_15105_miR-172e-3p	caaucuugaggcucgacgggu	cauugauugcuucaagcuuggcaacgcauacuauaaucguugcuauauguugccaaucuugaggcucgacgggu	TMUE_LG1_15105_miR-172e-3p	TMUE_LG1_15105_miR-172e	miR172	caaucuugaggcucgacgggu	cauugauugcuucaagcuuggcaacgcauacuauaaucguugcuauauguugccaaucuugaggcucgacgggu	64	25	19	1	1	36	28		Tm__miR-172e	TMUE_LG1_15105_miR-172e	0	0	0	0	0	0
TMUE_LG1_20798_miR-172e-3p	caaucuugaggcucgacgggu	cauugauugcuucaaguuuggcaacgcauacuauaaucguugcuauauguugccaaucuugaggcucgacgggu	TMUE_LG1_20798_miR-172e-3p	TMUE_LG1_20798_miR-172e	miR172	caaucuugaggcucgacgggu	cauugauugcuucaaguuuggcaacgcauacuauaaucguugcuauauguugccaaucuugaggcucgacgggu	64	25	19	1	1	36	28		Tm__miR-172e_2	TMUE_LG1_20798_miR-172e	0	0	0	0	0	0
TMUE_LG1_17458_miR-51-5p	uacccguauuuaauucgcug	uacccguauuuaauucgcugcgcuguucuggcaagccaagagucacagcguauuucguacggguagg	TMUE_LG1_17458_miR-51-5p	TMUE_LG1_17458_miR-51	miR51	uacccguauuuaauucgcug	uacccguauuuaauucgcugcgcuguucuggcaagccaagagucacagcguauuucguacggguagg	55	0	6	424	171	40	15	mir-10/mir-51/mir-54/mir-55/mir-56/mir-2237	mir-10		0	0	cbr-miR-54d:mir-54,crm-miR-56:mir-56,cbr-miR-54c:mir-54,cel-miR-51-5p:mir-51,cel-miR-54-3p:mir-54,ppc-miR-2237c:mir-2237,cbr-miR-51:mir-51,cel-miR-55-3p:mir-55,cbr-miR-54a-3p:mir-54,cbr-miR-55:mir-55,ppc-miR-2237b:mir-2237,crm-miR-55-3p:mir-55,cel-miR-56-3p:mir-56	cel-miR-54-3p:mir-54,bma-miR-100b:mir-10,cbr-miR-54d:mir-54,ppc-miR-2237c:mir-2237,cbr-miR-55:mir-55,cbr-miR-54a-3p:mir-54,cel-miR-56-3p:mir-56,cbr-miR-51:mir-51,cel-miR-51-5p:mir-51,asu-miR-100d-5p:mir-10,crm-miR-56:mir-56,ppc-miR-2237b:mir-2237,cel-miR-53-5p:mir-52,cbr-miR-54c:mir-54,cel-miR-52-5p:mir-52,cel-miR-55-3p:mir-55,crm-miR-55-3p:mir-55	ngi-miR-100:mir-10	ipu-miR-99b:mir-10,tca-miR-100-5p:mir-10,pma-miR-100b:mir-10,efu-miR-99b:mir-10,spu-miR-2003-5p:mir-2003,pma-miR-100c:mir-10,oar-miR-99a:mir-10,lva-miR-2003-5p:mir-2003,oha-miR-100-5p:mir-10,ngi-miR-100:mir-10,dps-miR-100:mir-10,mdo-miR-100-5p:mir-10,bfl-miR-100-5p:mir-10,bta-miR-99a-5p:mir-10,dme-miR-100-5p:mir-10,nve-miR-100-5p:mir-10,hsa-miR-100-5p:mir-10,cte-miR-100:mir-10,mmu-miR-99b-5p:mir-…
TMUE_LG3_8435_miR-1520d-5p	cucagaacacuaaacugccgggg	cucagaacacuaaacugccggggggcauaaaucgguaacuuggcuaccugccagcuagcggagggugcuugauaagcg	TMUE_LG3_8435_miR-1520d-5p	TMUE_LG3_8435_miR-1520d	miR1520	cucagaacacuaaacugccgggg	cucagaacacuaaacugccggggggcauaaaucgguaacuuggcuaccugccagcuagcggagggugcuugauaagcg	49	52	17	16	12	29	20		Tm__miR-1520d	TMUE_LG3_8435_miR-1520d	0	0	0	0	0	0
