# Supplementary material for: Extracellular vesicles from Heligmosomoides bakeri and Trichuris muris contain distinct microRNA families and small RNAs that could underpin different functions in the host
Source: Int J Parasitol. 2020 Aug;50(9):719–29. doi: 10.1016/j.ijpara.2020.06.002 (PMC7435682; doi:10.1016/j.ijpara.2020.06.002)
Supplement: Supplementary data 7 [file mmc7.xlsx]

## Sheet: miRNAs_expressed_all_samples_mi
Supplementary Table S6. Mouse microRNA (miRNA) read counts across all libraries.
Top 20 in Trichuris muris, Heligmosomoides bakeri or both	#miRNA	read_count	precursor	mature	total	Hb_Ev_Pp_1	Hb_Ev_Pp_2	Hb_EvS_Pp_1. USED IN FIG.5B	Hb_EvS_Pp_2 USED IN FIG.5B	Hb_EvS_Un_1 USED IN FIG.5B	Hb_EvS_Un_2 USED IN FIG.5B	Hb_EvU_Un_1	Hb_EvU_Un_2	Hb_EvU_Un_3	Hb_F3_Pp	Hb_F3_Un	Tm_EvD_Pp	Tm_EvD_Un	Tm_EvO_Un_1	Tm_EvO_Un_2	Tm_Ev_Pp USED IN FIG.5B	Tm_Ev_Un USED IN FIG.5B	TOTAL
BOTH	mmu-miR-192-5p	648411	mmu-mir-192	cugaccuaugaauugacagcc	647864	32	14	21	23	89	149	4	9	23	3	19	57456	45191	5446	2334	283404	253647	647864
tmur	mmu-miR-378a-3p	306938	mmu-mir-378a	acuggacuuggagucagaagg	306672	0	1	3	4	1	30	2	0	2	0	0	2084	4530	274	129	149137	150475	306672
BOTH	mmu-miR-215-5p	98050	mmu-mir-215	augaccuaugauuugacagac	96789	170	109	93	127	134	321	2	14	43	42	208	6295	6964	1501	506	39068	41192	96789
BOTH	mmu-let-7c-5p	60064	mmu-let-7c-2	ugagguaguagguuguaugguu	59587	40	23	32	97	38	119	3	1	0	3	8	3238	3168	818	394	26811	24794	59587
BOTH	mmu-let-7b-5p	38351	mmu-let-7b	ugagguaguagguugugugguu	37813	18	10	40	66	22	85	0	0	0	4	24	3973	3800	66	30	15708	13967	37813
tmur	mmu-miR-6240	36029	mmu-mir-6240	ccaaagcaucgcgaaggcccacggcg	35997	0	0	0	0	1	0	0	1	1	0	0	3613	2992	88	5	15291	14005	35997
tmur	mmu-miR-10b-5p	35842	mmu-mir-10b	uacccuguagaaccgaauuugug	35742	7	2	1	31	1	14	0	0	0	1	0	3270	2919	8319	3234	8715	9228	35742
BOTH	mmu-miR-10a-5p	34214	mmu-mir-10a	uacccuguagauccgaauuugug	33468	4	3	16	25	1	80	7	2	13	0	0	3354	2408	4210	1728	11710	9907	33468
BOTH	mmu-let-7i-5p	32728	mmu-let-7i	ugagguaguaguuugugcuguu	32574	5	0	12	13	34	5	1	0	1	0	0	393	908	183	56	15911	15052	32574
BOTH	mmu-miR-21a-5p	33561	mmu-mir-21a	uagcuuaucagacugauguuga	26110	18	10	39	80	164	297	1	2	8	0	2	203	270	1186	510	12796	10524	26110
tmur	mmu-miR-103-3p	23803	mmu-mir-103-1	agcagcauuguacagggcuauga	23646	1	4	6	2	0	43	1	1	1	0	0	123	216	75	30	11657	11486	23646
BOTH	mmu-let-7f-5p	22458	mmu-let-7f-2	ugagguaguagauuguauaguu	22213	10	9	22	22	55	43	0	0	4	0	1	441	444	1683	666	10467	8346	22213
tmur	mmu-miR-200a-3p	20920	mmu-mir-200a	uaacacugucugguaacgaugu	20877	2	0	0	1	0	0	0	0	0	0	0	508	548	18	9	12673	7118	20877
tmur	mmu-miR-378c	19520	mmu-mir-378c	acuggacuuggagucagaagc	19508	0	0	0	1	0	0	1	0	1	0	0	240	855	82	28	9443	8857	19508
BOTH	mmu-miR-194-5p	19896	mmu-mir-194-1	uguaacagcaacuccaugugga	19261	6	6	8	2	37	13	0	5	12	1	0	182	141	106	43	11408	7291	19261
tmur	mmu-miR-22-3p	14756	mmu-mir-22	aagcugccaguugaagaacugu	14565	0	0	5	9	0	2	7	3	3	0	0	554	480	1284	370	7039	4809	14565
tmur	mmu-miR-3473b	14259	mmu-mir-3473b	gggcuggagagauggcucag	14242	0	0	0	0	0	0	0	0	0	0	0	1360	587	24	11	10801	1459	14242
tmur	mmu-miR-3473e	13905	mmu-mir-3473e	gggcuggagagauggcucgua	13893	0	0	0	0	0	0	0	0	0	0	0	1346	569	18	4	10526	1430	13893
tmur	mmu-miR-203-3p	13420	mmu-mir-203	gugaaauguuuaggaccacuag	13384	0	0	0	0	0	0	0	0	1	0	0	29	84	59	15	7036	6160	13384
	mmu-let-7d-5p	11120	mmu-let-7d	agagguaguagguugcauaguu	11073	4	2	2	1	0	23	0	0	0	0	0	253	489	23	5	5694	4577	11073
	mmu-miR-2137	10910	mmu-mir-2137	gccggcgggagccccagggag	10908	0	0	0	0	1	0	0	0	0	0	0	2191	1024	113	42	4034	3503	10908
	mmu-miR-210-3p	10819	mmu-mir-210	cugugcgugugacagcggcuga	10764	0	0	0	0	0	0	0	0	0	0	0	65	189	21	3	5066	5420	10764
	mmu-miR-151-3p	9757	mmu-mir-151	cuagacugaggcuccuugagg	9690	2	0	5	4	1	26	0	1	1	0	6	1183	1068	220	63	3765	3345	9690
	mmu-miR-148a-3p	8770	mmu-mir-148a	ucagugcacuacagaacuuugu	8649	4	0	1	3	0	17	0	0	3	0	1	405	428	844	304	3639	3000	8649
	mmu-miR-31-5p	8649	mmu-mir-31	aggcaagaugcuggcauagcug	8593	0	0	7	10	1	0	0	1	0	0	1	82	84	1	0	4262	4144	8593
	mmu-miR-143-3p	8637	mmu-mir-143	ugagaugaagcacuguagcuc	8126	0	1	0	6	9	2	4	2	1	0	0	254	258	3679	1456	1233	1221	8126
hbak	mmu-miR-26a-5p	8174	mmu-mir-26a-1	uucaaguaauccaggauaggcu	8019	4	1	4	5	0	49	2	2	6	0	5	453	297	568	262	3554	2807	8019
	mmu-miR-191-5p	7908	mmu-mir-191	caacggaaucccaaaagcagcug	7768	0	1	0	1	1	1	0	0	2	2	10	825	729	61	44	3402	2689	7768
	mmu-miR-182-5p	7718	mmu-mir-182	uuuggcaaugguagaacucacaccg	7638	7	1	3	0	22	25	0	1	5	1	6	681	523	46	13	3190	3114	7638
	mmu-let-7g-5p	7984	mmu-let-7g	ugagguaguaguuuguacaguu	7491	0	0	0	7	3	1	0	0	0	0	3	112	40	28	12	4354	2931	7491
hbak	mmu-miR-92a-3p	7358	mmu-mir-92a-1	uauugcacuugucccggccug	7133	2	2	3	30	66	96	0	1	6	0	3	567	569	1508	670	1703	1907	7133
	mmu-miR-26b-5p	6987	mmu-mir-26b	uucaaguaauucaggauaggu	6971	0	4	0	1	0	17	0	1	2	1	0	153	54	103	72	3623	2940	6971
	mmu-miR-221-3p	6072	mmu-mir-221	agcuacauugucugcuggguuuc	5920	0	1	0	1	2	2	1	0	0	1	0	33	51	5	2	3148	2673	5920
	mmu-miR-140-3p	5983	mmu-mir-140	uaccacaggguagaaccacgg	5883	0	0	1	6	0	3	0	0	0	0	0	114	42	14	10	2530	3163	5883
hbak	mmu-miR-181a-5p	5557	mmu-mir-181a-1	aacauucaacgcugucggugagu	5246	3	0	1	14	55	0	0	1	1	0	4	184	341	236	120	2065	2221	5246
	mmu-miR-375-3p	5283	mmu-mir-375	uuuguucguucggcucgcguga	5245	0	0	0	0	0	0	0	0	1	0	2	180	268	351	128	2469	1846	5245
	mmu-miR-25-3p	5235	mmu-mir-25	cauugcacuugucucggucuga	5067	1	1	0	13	5	2	0	0	0	0	0	171	111	82	30	2388	2263	5067
hbak	mmu-let-7a-5p	23167	mmu-let-7a	ugagguaguagguuguauaguu	4624	119	145	232	528	735	2186	18	7	9	14	61	5	0	20	14	322	209	4624
	mmu-miR-423-3p	4591	mmu-mir-423	agcucggucugaggccccucagu	4567	0	0	0	2	1	0	0	1	0	0	0	469	368	31	21	1917	1757	4567
	mmu-miR-378d	4334	mmu-mir-378d	acuggccuuggagucagaaggu	4330	0	0	0	0	0	0	0	0	0	0	0	23	34	2	0	2258	2013	4330
hbak	mmu-miR-486a-5p	5407	mmu-mir-486a	uccuguacugagcugccccgag	4248	2	9	14	31	69	34	13	32	8	8	28	482	431	85	29	1466	1507	4248
hbak	mmu-miR-486b-5p	5393	mmu-mir-486b	uccuguacugagcugccccgag	4232	2	9	14	31	69	34	13	32	8	8	28	482	429	85	29	1458	1501	4232
	mmu-miR-3470a	3809	mmu-mir-3470a	ucacuuuguagaccaggcugg	3804	0	0	0	0	0	0	0	0	0	0	0	244	206	392	148	1343	1471	3804
	mmu-miR-196a-5p	3498	mmu-mir-196a-2	uagguaguuucauguuguuggg	3497	0	0	0	2	0	1	0	0	0	0	0	134	97	15	16	1702	1530	3497
hbak	mmu-miR-320-3p	3413	mmu-mir-320	aaaagcuggguugagagggcga	3339	4	0	15	43	56	11	6	1	3	0	2	412	502	64	21	1360	839	3339
	mmu-miR-3470b	3061	mmu-mir-3470b	ucacucuguagaccaggcugg	3056	0	0	0	0	0	0	0	0	0	0	0	378	149	433	222	898	976	3056
	mmu-miR-107-3p	3069	mmu-mir-107	agcagcauuguacagggcuauca	3017	1	0	0	2	0	0	1	1	0	0	0	69	97	55	16	1339	1436	3017
	mmu-miR-200c-3p	3501	mmu-mir-200c	uaauacugccggguaaugaugga	2915	0	0	0	0	0	0	0	0	0	0	1	106	54	10	1	1660	1083	2915
	mmu-miR-196b-5p	2857	mmu-mir-196b	uagguaguuuccuguuguuggg	2855	0	0	0	0	0	0	0	0	0	0	0	1	45	12	8	1359	1430	2855
	mmu-miR-30d-5p	2733	mmu-mir-30d	uguaaacauccccgacuggaag	2664	0	1	0	0	0	0	0	0	0	0	0	67	38	27	19	1378	1134	2664
	mmu-miR-93-5p	3044	mmu-mir-93	caaagugcuguucgugcagguag	2552	0	0	4	2	1	0	0	0	0	0	0	43	29	6	3	1285	1179	2552
	mmu-miR-98-5p	2513	mmu-mir-98	ugagguaguaaguuguauuguu	2497	2	0	0	2	0	1	0	0	0	0	0	32	14	40	30	1205	1171	2497
	mmu-miR-200b-3p	2536	mmu-mir-200b	uaauacugccugguaaugauga	2444	0	0	0	0	0	0	0	0	0	1	0	107	33	384	170	1152	597	2444
	mmu-miR-744-5p	2435	mmu-mir-744	ugcggggcuagggcuaacagca	2426	0	0	0	0	0	0	0	0	0	0	0	315	148	5	11	1009	938	2426
	mmu-miR-181b-5p	2535	mmu-mir-181b-2	aacauucauugcugucgguggguu	2413	0	0	0	5	1	23	0	0	0	0	0	87	122	38	13	967	1157	2413
	mmu-miR-106b-3p	2376	mmu-mir-106b	ccgcacuguggguacuugcugc	2376	0	0	0	0	0	0	0	0	0	0	0	17	48	4	10	1218	1079	2376
	mmu-miR-28a-3p	2353	mmu-mir-28a	cacuagauugugagcugcugga	2349	1	0	0	0	0	0	0	0	0	0	0	21	48	19	2	1073	1185	2349
	mmu-miR-5099	2102	mmu-mir-5099	uuagaucgauguggugcucc	2099	2	0	0	0	22	0	0	0	0	0	0	149	297	128	3	818	680	2099
	mmu-miR-27b-3p	2063	mmu-mir-27b	uucacaguggcuaaguucugc	1939	0	0	0	0	2	1	0	1	2	0	0	35	80	574	213	617	414	1939
	mmu-miR-5126	1943	mmu-mir-5126	gcgggcggggccgggggcgggg	1936	1	0	0	2	0	0	0	0	0	0	0	787	310	31	33	409	363	1936
	mmu-miR-24-3p	2971	mmu-mir-24-1	uggcucaguucagcaggaacag	1869	0	0	0	1	0	0	0	0	0	0	0	45	21	3	8	1053	738	1869
	mmu-miR-425-5p	1847	mmu-mir-425	aaugacacgaucacucccguuga	1834	0	0	0	0	44	0	0	0	0	0	0	140	107	23	2	832	686	1834
	mmu-miR-181d-5p	1741	mmu-mir-181d	aacauucauuguugucggugggu	1738	0	0	0	1	0	0	0	0	0	0	0	42	122	12	4	713	844	1738
	mmu-miR-146b-5p	1725	mmu-mir-146b	ugagaacugaauuccauaggcu	1707	3	6	0	5	0	35	1	0	1	0	2	163	170	51	18	631	621	1707
	mmu-let-7j	1628	mmu-let-7j	ugagguauuaguuugugcuguuau	1604	0	0	0	0	0	0	0	0	0	0	0	33	48	12	8	850	653	1604
	mmu-miR-423-5p	1563	mmu-mir-423	ugaggggcagagagcgagacuuu	1541	2	0	2	2	24	0	0	1	2	0	0	653	290	58	21	276	210	1541
	mmu-miR-429-3p	1477	mmu-mir-429	uaauacugucugguaaugccgu	1456	0	0	0	0	0	0	0	0	0	0	0	36	41	187	83	698	411	1456
	mmu-miR-6538	1353	mmu-mir-6538	cgcgggcuccggggcggcg	1350	0	0	0	0	0	0	0	0	0	0	0	182	174	54	34	415	491	1350
hbak	mmu-miR-30a-5p	1313	mmu-mir-30a	uguaaacauccucgacuggaag	1173	0	0	0	1	42	69	0	0	0	0	0	1	20	26	2	522	490	1173
	mmu-miR-345-3p	1098	mmu-mir-345	ccugaacuaggggucuggagac	1097	0	0	0	0	0	0	0	0	0	0	0	0	12	2	0	613	470	1097
	mmu-miR-215-3p	1101	mmu-mir-215	ucugucauucuguaggccaau	1094	0	2	0	0	0	0	0	0	2	0	0	3	21	21	4	574	467	1094
	mmu-miR-3535	1100	mmu-mir-3535	uggauaugaugacugauuaccugaga	1093	0	0	0	0	0	0	0	0	0	0	0	93	69	0	0	441	490	1093
	mmu-miR-16-5p	1460	mmu-mir-16-1	uagcagcacguaaauauuggcg	1087	0	0	19	4	0	0	0	0	0	0	0	80	11	330	207	274	162	1087
	mmu-miR-183-5p	1057	mmu-mir-183	uauggcacugguagaauucacu	1038	0	9	0	0	0	0	0	0	0	0	0	121	92	3	4	408	401	1038
	mmu-miR-141-3p	1104	mmu-mir-141	uaacacugucugguaaagaugg	1033	0	0	0	0	0	16	0	0	0	0	0	84	107	38	14	477	297	1033
	mmu-miR-28a-5p	1025	mmu-mir-28a	aaggagcucacagucuauugag	1022	0	0	0	0	0	0	0	0	0	0	0	12	0	3	6	592	409	1022
	mmu-miR-146a-5p	1115	mmu-mir-146a	ugagaacugaauuccauggguu	1013	0	0	0	0	0	0	0	0	0	0	0	80	43	30	6	542	312	1013
	mmu-miR-199a-3p	1128	mmu-mir-199a-1	acaguagucugcacauugguua	904	0	0	0	14	6	6	0	0	0	0	0	74	27	40	11	422	304	904
	mmu-miR-532-5p	883	mmu-mir-532	caugccuugaguguaggaccgu	882	0	0	0	1	1	0	0	0	0	0	0	11	13	14	2	383	457	882
	mmu-miR-151-5p	843	mmu-mir-151	ucgaggagcucacagucuagu	839	0	0	0	0	0	0	0	0	0	0	0	56	17	15	12	418	321	839
	mmu-miR-194-2-3p	831	mmu-mir-194-2	ccaguggggcugcuguuaucug	831	0	0	0	0	0	0	0	0	0	0	0	29	15	1	2	376	408	831
	mmu-miR-130b-3p	779	mmu-mir-130b	cagugcaaugaugaaagggcau	772	0	0	0	0	0	0	0	0	1	0	0	0	24	4	8	428	307	772
	mmu-miR-186-5p	789	mmu-mir-186	caaagaauucuccuuuugggcu	683	0	0	0	0	1	0	0	0	1	0	0	62	30	20	10	347	212	683
	mmu-miR-574-5p	669	mmu-mir-574	ugagugugugugugugagugugu	669	0	0	0	0	0	0	0	0	0	0	0	0	64	4	0	296	305	669
	mmu-miR-30e-5p	682	mmu-mir-30e	uguaaacauccuugacuggaag	650	0	0	0	0	0	33	0	0	2	0	0	45	19	27	10	320	194	650
	mmu-miR-484	617	mmu-mir-484	ucaggcucaguccccucccgau	614	0	0	0	0	0	0	0	0	0	0	0	12	68	8	0	350	176	614
	mmu-miR-674-5p	610	mmu-mir-674	gcacugagaugggaguggugua	610	0	0	0	0	0	0	0	0	0	0	0	63	49	0	0	275	223	610
	mmu-miR-200a-5p	555	mmu-mir-200a	caucuuaccggacagugcugga	554	0	0	0	0	0	0	0	0	0	0	0	0	1	2	0	278	273	554
	mmu-miR-148b-3p	593	mmu-mir-148b	ucagugcaucacagaacuuugu	535	0	0	0	0	0	0	0	0	0	0	0	19	30	1	1	259	225	535
	mmu-miR-205-5p	525	mmu-mir-205	uccuucauuccaccggagucug	522	0	0	0	0	0	0	0	0	0	0	0	60	30	19	10	241	162	522
	mmu-miR-181c-5p	505	mmu-mir-181c	aacauucaaccugucggugagu	505	0	0	0	0	0	0	0	0	0	0	0	17	99	6	0	205	178	505
	mmu-miR-27a-5p	676	mmu-mir-27a	agggcuuagcugcuugugagca	493	0	0	0	0	1	0	0	0	0	0	0	27	22	0	0	200	243	493
	mmu-miR-652-3p	492	mmu-mir-652	aauggcgccacuaggguugug	488	0	0	0	0	1	0	0	0	0	0	0	19	0	1	1	330	136	488
	mmu-miR-17-5p	442	mmu-mir-17	caaagugcuuacagugcagguag	431	0	0	0	0	0	0	0	0	0	0	0	0	0	0	0	229	202	431
	mmu-miR-147-3p	432	mmu-mir-147	gugugcggaaaugcuucugcua	431	0	0	0	0	0	0	0	0	0	0	0	13	13	3	3	205	194	431
	mmu-miR-30a-3p	415	mmu-mir-30a	cuuucagucggauguuugcagc	408	0	0	2	2	0	1	0	0	0	0	0	0	19	5	3	204	172	408
	mmu-miR-30c-5p	1006	mmu-mir-30c-1	uguaaacauccuacacucucagc	406	0	0	0	0	0	0	0	0	0	0	0	30	0	0	0	237	139	406
	mmu-miR-19b-3p	372	mmu-mir-19b-2	ugugcaaauccaugcaaaacuga	371	0	0	0	1	0	0	0	0	0	0	0	0	0	2	0	230	138	371
	mmu-miR-23a-3p	496	mmu-mir-23a	aucacauugccagggauuucc	341	1	0	0	2	0	0	0	0	0	0	0	18	0	19	10	154	137	341
	mmu-miR-1839-5p	361	mmu-mir-1839	aagguagauagaacaggucuug	339	0	0	0	0	0	0	0	0	0	0	0	3	1	7	0	153	175	339
	mmu-miR-328-3p	334	mmu-mir-328	cuggcccucucugcccuuccgu	334	0	0	0	5	0	0	0	0	0	0	0	8	33	3	4	177	104	334
	mmu-miR-222-3p	470	mmu-mir-222	agcuacaucuggcuacugggucu	329	0	0	3	0	0	0	0	0	0	0	0	18	12	7	7	133	149	329
	mmu-miR-194-1-3p	344	mmu-mir-194-1	ccaguggagcugcuguuacuuc	329	3	0	0	0	0	16	0	0	0	0	0	1	42	5	4	116	142	329
hbak	mmu-miR-99b-5p	342	mmu-mir-99b	cacccguagaaccgaccuugcg	325	3	2	0	15	1	50	0	0	0	0	0	60	15	14	8	90	67	325
	mmu-miR-1981-5p	308	mmu-mir-1981	guaaaggcugggcuuagacguggc	308	0	0	0	0	0	0	0	0	0	0	0	0	18	5	0	127	158	308
	mmu-miR-200b-5p	310	mmu-mir-200b	caucuuacugggcagcauugga	304	0	0	0	0	0	0	0	0	0	0	0	24	0	0	0	131	149	304
	mmu-miR-8117	295	mmu-mir-8117	gcucguguggaacagaagggg	291	0	0	5	0	0	0	0	0	0	0	0	0	0	0	0	163	123	291
	mmu-miR-210-5p	291	mmu-mir-210	agccacugcccaccgcacacug	291	0	0	0	0	0	0	0	0	0	0	0	28	4	0	0	182	77	291
	mmu-miR-1943-5p	281	mmu-mir-1943	aagggaggaucugggcaccugga	281	0	0	0	0	0	0	0	0	0	0	0	59	32	6	0	87	97	281
	mmu-miR-152-3p	287	mmu-mir-152	ucagugcaugacagaacuugg	279	0	0	0	0	0	0	0	0	0	0	0	0	13	2	0	165	99	279
	mmu-miR-30e-3p	285	mmu-mir-30e	cuuucagucggauguuuacagc	276	0	0	0	0	0	23	0	0	0	0	0	29	0	10	3	118	93	276
	mmu-miR-5128	274	mmu-mir-5128	caauuggggcuggcgagauggcu	274	0	0	0	0	0	0	0	0	0	0	0	50	103	6	0	89	26	274
	mmu-miR-378b	270	mmu-mir-378b	cuggacuuggagucagaaga	270	0	0	0	0	0	0	0	0	0	0	0	0	0	0	0	171	99	270
	mmu-miR-23b-3p	395	mmu-mir-23b	aucacauugccagggauuacc	262	1	0	2	0	0	0	0	0	0	0	0	7	15	9	10	142	76	262
	mmu-miR-185-5p	349	mmu-mir-185	uggagagaaaggcaguuccuga	260	0	0	0	0	1	0	0	0	0	0	0	44	0	0	0	147	68	260
	mmu-miR-142a-5p	275	mmu-mir-142a	cauaaaguagaaagcacuacu	258	0	0	0	0	0	0	0	1	0	0	0	0	10	143	80	21	3	258
	mmu-miR-378a-5p	256	mmu-mir-378a	cuccugacuccagguccugugu	256	0	0	0	0	0	0	0	0	0	0	0	0	16	5	1	168	66	256
	mmu-miR-29a-3p	304	mmu-mir-29a	uagcaccaucugaaaucgguua	255	0	0	0	0	1	1	0	0	0	0	0	0	3	34	13	128	75	255
	mmu-miR-21a-3p	358	mmu-mir-21a	caacagcagucgaugggcuguc	254	0	0	0	1	0	0	0	0	1	0	0	52	20	12	11	51	106	254
	mmu-miR-101b-3p	270	mmu-mir-101b	guacaguacugugauagcu	243	0	0	0	0	2	0	0	0	0	0	0	1	0	13	1	118	108	243
	mmu-miR-184-3p	852	mmu-mir-184	uggacggagaacugauaagggu	241	5	6	3	0	27	0	0	0	1	0	0	37	20	4	5	55	78	241
	mmu-miR-6238	241	mmu-mir-6238	uuauuagucaguggaggaaaug	241	0	0	0	0	0	0	0	0	0	0	0	0	0	2	0	115	124	241
	mmu-miR-24-2-5p	241	mmu-mir-24-2	gugccuacugagcugaaacagu	241	0	0	0	0	0	0	0	0	0	0	0	9	5	0	0	159	68	241
	mmu-miR-340-5p	243	mmu-mir-340	uuauaaagcaaugagacugauu	239	0	0	0	0	0	0	0	0	0	0	0	12	0	54	18	73	82	239
	mmu-miR-7a-5p	243	mmu-mir-7a-1	uggaagacuagugauuuuguugu	237	0	0	0	0	0	0	0	0	0	0	0	20	6	0	0	135	76	237
	mmu-miR-1198-5p	229	mmu-mir-1198	uauguguuccuggcuggcuugg	229	0	0	0	1	0	0	0	0	0	0	0	0	9	6	2	130	81	229
	mmu-miR-130a-3p	237	mmu-mir-130a	cagugcaauguuaaaagggcau	224	4	0	0	0	1	0	0	1	0	0	0	0	0	32	10	85	91	224
	mmu-miR-1968-5p	217	mmu-mir-1968	ugcagcuguuaaggaugguggacu	217	0	0	0	0	0	0	0	0	0	0	0	0	0	0	2	133	82	217
	mmu-miR-10a-3p	210	mmu-mir-10a	caaauucguaucuaggggaaua	210	0	0	0	0	0	0	0	0	0	0	0	0	8	8	1	107	86	210
	mmu-miR-1a-3p	29634	mmu-mir-1a-2	uggaauguaaagaaguauguau	207	0	0	1	2	0	0	1	0	0	0	3	2	13	0	0	99	86	207
hbak	mmu-let-7e-5p	324	mmu-let-7e	ugagguaggagguuguauaguu	205	0	4	1	0	3	50	0	0	0	0	0	14	4	13	5	62	49	205
	mmu-miR-92b-3p	428	mmu-mir-92b	uauugcacucgucccggccucc	204	0	0	0	3	0	0	0	0	0	1	0	44	33	10	1	69	43	204
	mmu-miR-101a-3p	345	mmu-mir-101a	uacaguacugugauaacugaa	200	0	0	0	1	0	0	0	0	0	0	0	0	4	35	12	79	69	200
	mmu-miR-127-3p	212	mmu-mir-127	ucggauccgucugagcuuggcu	198	0	4	0	0	0	0	0	0	0	0	0	0	30	1	0	104	59	198
	mmu-miR-148a-5p	188	mmu-mir-148a	aaaguucugagacacuccgacu	188	0	0	0	0	0	0	0	0	0	0	0	0	13	1	0	99	75	188
	mmu-miR-7b-5p	186	mmu-mir-7b	uggaagacuugugauuuuguuguu	186	0	0	0	0	0	0	0	0	0	0	0	11	6	0	0	92	77	186
	mmu-miR-3473a	173	mmu-mir-3473a	uggagagauggcucagca	173	0	0	0	0	0	0	0	0	0	0	0	23	11	8	9	79	43	173
	mmu-miR-203b-3p	163	mmu-mir-203b	uugaacugucaagaaccacugg	163	0	0	0	0	0	0	0	0	0	0	0	0	0	0	0	94	69	163
	mmu-miR-324-5p	163	mmu-mir-324	cgcauccccuagggcauuggugu	163	0	0	0	0	0	0	0	0	0	0	0	0	8	0	0	101	54	163
	mmu-miR-872-5p	159	mmu-mir-872	aagguuacuuguuaguucagg	158	0	0	0	0	0	0	0	0	0	0	0	0	7	5	0	98	48	158
	mmu-miR-3968	160	mmu-mir-3968	cgaaucccacuccagacacca	158	0	1	0	0	0	0	0	0	0	0	0	7	13	0	0	90	47	158
	mmu-miR-5114	152	mmu-mir-5114	acuggagacggaagcugcaaga	152	0	0	0	0	0	0	0	0	0	0	0	5	14	0	0	78	55	152
	mmu-miR-128-3p	147	mmu-mir-128-1	ucacagugaaccggucucuuu	147	0	4	0	0	0	0	0	0	0	0	0	0	1	10	1	77	54	147
	mmu-miR-690	147	mmu-mir-690	aaaggcuaggcucacaaccaaa	146	0	0	0	0	0	0	0	0	0	0	0	21	8	1	0	75	41	146
	mmu-miR-17-3p	138	mmu-mir-17	acugcagugagggcacuuguag	137	0	0	0	0	0	0	0	0	0	0	0	0	7	0	0	73	57	137
	mmu-miR-425-3p	134	mmu-mir-425	aucgggaaugucguguccgcc	134	0	0	0	0	0	0	0	0	0	0	0	0	38	0	0	70	26	134
	mmu-miR-1195	130	mmu-mir-1195	ugaguucgaggccagccugcuca	130	0	0	0	0	0	0	0	0	0	0	0	8	10	6	9	52	45	130
	mmu-let-7d-3p	132	mmu-let-7d	cuauacgaccugcugccuuucu	128	0	0	0	0	0	0	0	0	0	0	0	28	15	18	5	30	32	128
	mmu-miR-5124a	199	mmu-mir-5124a	gguccagugacuaagagcau	127	1	0	5	6	24	2	0	0	1	0	1	0	6	0	3	47	31	127
	mmu-miR-34a-5p	539	mmu-mir-34a	uggcagugucuuagcugguugu	122	0	0	0	1	0	1	0	0	0	0	0	0	0	0	0	94	26	122
	mmu-miR-301a-3p	115	mmu-mir-301a	cagugcaauaguauugucaaagc	115	0	0	0	0	0	0	0	0	0	0	0	0	19	0	0	53	43	115
	mmu-miR-421-3p	114	mmu-mir-421	aucaacagacauuaauugggcgc	114	0	0	0	0	0	0	0	0	0	0	0	0	0	10	5	51	48	114
	mmu-miR-30b-5p	500	mmu-mir-30b	uguaaacauccuacacucagcu	113	0	0	0	0	0	1	0	0	0	0	0	26	0	1	0	41	44	113
	mmu-miR-5119	140	mmu-mir-5119	caucucauccuggggcugg	108	1	2	0	1	0	34	0	0	4	0	1	0	0	7	2	11	45	108
	mmu-miR-6239	106	mmu-mir-6239	uagcguuggaucacucggug	106	0	0	0	0	0	0	0	0	0	0	0	0	0	0	0	65	41	106
hbak	mmu-miR-7011-5p	102	mmu-mir-7011	aggaggaugggagagggaggugu	101	2	0	0	3	69	26	0	0	0	0	0	0	1	0	0	0	0	101
	mmu-miR-20a-5p	107	mmu-mir-20a	uaaagugcuuauagugcagguag	100	0	0	0	0	0	0	0	0	0	0	0	0	0	1	3	67	29	100
	mmu-miR-574-3p	100	mmu-mir-574	cacgcucaugcacacacccaca	100	0	0	0	0	0	0	0	0	0	0	0	30	5	0	0	39	26	100
