# Supplementary material for: Extracellular vesicles from Heligmosomoides bakeri and Trichuris muris contain distinct microRNA families and small RNAs that could underpin different functions in the host
Source: Int J Parasitol. 2020 Aug;50(9):719–29. doi: 10.1016/j.ijpara.2020.06.002 (PMC7435682; doi:10.1016/j.ijpara.2020.06.002)
Supplement: Supplementary data 8 [file mmc8.xlsx]

## Sheet: Mouse-parasite miRNA similarity
Supplementary Table S7. Similarity of murine host microRNA (miRNA) sequences to parasite miRNAs and parasite genomes.
Mouse miRNA name	Sequence	Heligmosomoides bakeri miRNA match </= 2 mismatch	Trichuris muris miRNA match </= 2 mismatch	H. bakeri Genome	T. muris genome
mmu-miR-192-5p	cugaccuaugaauugacagcc	NA	NA	NA	NA
mmu-miR-378a-3p	acuggacuuggagucagaagg	NA	NA	NA	NA
mmu-miR-215-5p	augaccuaugauuugacagac	NA	NA	2	NA
mmu-let-7c-5p	ugagguaguagguuguaugguu	hpo-let-7-5p:1	TMUE_LG2_39319_let-7-5p:1	1	1
mmu-let-7b-5p	ugagguaguagguugugugguu	hpo-let-7-5p:2	TMUE_LG2_39319_let-7-5p:2	2	2
mmu-miR-6240	ccaaagcaucgcgaaggcccacggcg	NA	NA	NA	NA
mmu-miR-10b-5p	uacccuguagaaccgaauuugug	NA	NA	NA	NA
mmu-miR-10a-5p	uacccuguagauccgaauuugug	NA	NA	NA	NA
mmu-let-7i-5p	ugagguaguaguuugugcuguu	NA	NA	NA	NA
mmu-miR-21a-5p	uagcuuaucagacugauguuga	NA	NA	NA	NA
mmu-miR-103-3p	agcagcauuguacagggcuauga	NA	NA	NA	NA
mmu-let-7f-5p	ugagguaguagauuguauaguu	hpo-let-7-5p:1	TMUE_LG2_39319_let-7-5p:1	1	1
mmu-miR-200a-3p	uaacacugucugguaacgaugu	NA	NA	NA	NA
mmu-miR-378c	acuggacuuggagucagaagc	NA	NA	2	NA
mmu-miR-194-5p	uguaacagcaacuccaugugga	NA	NA	NA	NA
mmu-miR-22-3p	aagcugccaguugaagaacugu	NA	NA	NA	NA
mmu-miR-3473b	gggcuggagagauggcucag	NA	NA	2	NA
mmu-miR-3473e	gggcuggagagauggcucgua	NA	NA	2	NA
mmu-miR-203-3p	gugaaauguuuaggaccacuag	NA	NA	NA	NA
mmu-let-7d-5p	agagguaguagguugcauaguu	hpo-let-7-5p:2	TMUE_LG2_39319_let-7-5p:2	2	2
mmu-miR-2137	gccggcgggagccccagggag	NA	NA	NA	NA
mmu-miR-210-3p	cugugcgugugacagcggcuga	NA	NA	NA	NA
mmu-miR-151-3p	cuagacugaggcuccuugagg	NA	NA	NA	NA
mmu-miR-148a-3p	ucagugcacuacagaacuuugu	NA	NA	NA	NA
mmu-miR-31-5p	aggcaagaugcuggcauagcug	hpo-miR-72-5p:1	NA	1	1
mmu-miR-143-3p	ugagaugaagcacuguagcuc	NA	NA	2	NA
mmu-miR-26a-5p	uucaaguaauccaggauaggcu	NA	NA	NA	NA
mmu-miR-191-5p	caacggaaucccaaaagcagcug	NA	NA	NA	NA
mmu-miR-182-5p	uuuggcaaugguagaacucacaccg	NA	NA	NA	NA
mmu-let-7g-5p	ugagguaguaguuuguacaguu	hpo-let-7-5p:2	TMUE_LG2_39319_let-7-5p:2	2	2
mmu-miR-92a-3p	uauugcacuugucccggccug	hpo-miR-235-3p:2	NA	2	NA
mmu-miR-26b-5p	uucaaguaauucaggauaggu	NA	NA	2	NA
mmu-miR-221-3p	agcuacauugucugcuggguuuc	NA	NA	2	NA
mmu-miR-140-3p	uaccacaggguagaaccacgg	NA	NA	NA	NA
mmu-miR-181a-5p	aacauucaacgcugucggugagu	NA	NA	NA	NA
mmu-miR-375-3p	uuuguucguucggcucgcguga	NA	NA	NA	NA
mmu-miR-25-3p	cauugcacuugucucggucuga	NA	NA	NA	NA
mmu-let-7a-5p	ugagguaguagguuguauaguu	hpo-let-7-5p:0	TMUE_LG2_39319_let-7-5p:0	0	0
mmu-miR-423-3p	agcucggucugaggccccucagu	NA	NA	NA	NA
mmu-miR-378d	acuggccuuggagucagaaggu	NA	NA	NA	NA
mmu-miR-486a-5p	uccuguacugagcugccccgag	NA	NA	NA	NA
mmu-miR-486b-5p	uccuguacugagcugccccgag	NA	NA	NA	NA
mmu-miR-3470a	ucacuuuguagaccaggcugg	NA	NA	NA	NA
mmu-miR-196a-5p	uagguaguuucauguuguuggg	NA	NA	NA	2
mmu-miR-320-3p	aaaagcuggguugagagggcga	NA	NA	NA	NA
mmu-miR-3470b	ucacucuguagaccaggcugg	NA	NA	2	NA
mmu-miR-107-3p	agcagcauuguacagggcuauca	NA	NA	NA	NA
mmu-miR-200c-3p	uaauacugccggguaaugaugga	NA	NA	NA	NA
mmu-miR-196b-5p	uagguaguuuccuguuguuggg	NA	NA	NA	NA
mmu-miR-30d-5p	uguaaacauccccgacuggaag	NA	NA	NA	NA
mmu-miR-93-5p	caaagugcuguucgugcagguag	NA	NA	NA	NA
mmu-miR-98-5p	ugagguaguaaguuguauuguu	hpo-let-7-5p:2	TMUE_LG2_39319_let-7-5p:2	2	2
mmu-miR-200b-3p	uaauacugccugguaaugauga	NA	NA	NA	NA
mmu-miR-744-5p	ugcggggcuagggcuaacagca	NA	NA	NA	NA
mmu-miR-181b-5p	aacauucauugcugucgguggguu	NA	NA	NA	NA
mmu-miR-106b-3p	ccgcacuguggguacuugcugc	NA	NA	NA	NA
mmu-miR-28a-3p	cacuagauugugagcugcugga	NA	NA	NA	NA
mmu-miR-5099	uuagaucgauguggugcucc	NA	NA	NA	NA
mmu-miR-27b-3p	uucacaguggcuaaguucugc	NA	NA	2	NA
mmu-miR-5126	gcgggcggggccgggggcgggg	NA	NA	2	NA
mmu-miR-24-3p	uggcucaguucagcaggaacag	NA	NA	NA	NA
mmu-miR-425-5p	aaugacacgaucacucccguuga	NA	NA	NA	NA
mmu-miR-181d-5p	aacauucauuguugucggugggu	NA	NA	NA	NA
mmu-miR-146b-5p	ugagaacugaauuccauaggcu	NA	NA	NA	NA
mmu-let-7j	ugagguauuaguuugugcuguuau	NA	NA	NA	NA
mmu-miR-423-5p	ugaggggcagagagcgagacuuu	NA	NA	NA	NA
mmu-miR-429-3p	uaauacugucugguaaugccgu	NA	NA	NA	NA
mmu-miR-6538	cgcgggcuccggggcggcg	NA	NA	2	2
mmu-miR-30a-5p	uguaaacauccucgacuggaag	NA	NA	2	NA
mmu-miR-345-3p	ccugaacuaggggucuggagac	NA	NA	NA	NA
mmu-miR-215-3p	ucugucauucuguaggccaau	NA	NA	2	NA
mmu-miR-3535	uggauaugaugacugauuaccugaga	NA	NA	NA	NA
mmu-miR-16-5p	uagcagcacguaaauauuggcg	NA	NA	NA	NA
mmu-miR-183-5p	uauggcacugguagaauucacu	NA	NA	NA	NA
mmu-miR-141-3p	uaacacugucugguaaagaugg	NA	NA	2	NA
mmu-miR-28a-5p	aaggagcucacagucuauugag	NA	NA	NA	NA
mmu-miR-146a-5p	ugagaacugaauuccauggguu	NA	NA	NA	NA
mmu-miR-199a-3p	acaguagucugcacauugguua	NA	NA	NA	NA
mmu-miR-532-5p	caugccuugaguguaggaccgu	NA	NA	NA	NA
mmu-miR-151-5p	ucgaggagcucacagucuagu	NA	NA	NA	NA
mmu-miR-194-2-3p	ccaguggggcugcuguuaucug	NA	NA	NA	NA
mmu-miR-130b-3p	cagugcaaugaugaaagggcau	NA	NA	2	NA
mmu-miR-186-5p	caaagaauucuccuuuugggcu	NA	NA	2	NA
mmu-miR-574-5p	ugagugugugugugugagugugu	NA	NA	0	1
mmu-miR-30e-5p	uguaaacauccuugacuggaag	NA	NA	2	NA
mmu-miR-484	ucaggcucaguccccucccgau	NA	NA	NA	NA
mmu-miR-674-5p	gcacugagaugggaguggugua	NA	NA	NA	NA
mmu-miR-200a-5p	caucuuaccggacagugcugga	NA	NA	NA	NA
mmu-miR-148b-3p	ucagugcaucacagaacuuugu	NA	NA	NA	NA
mmu-miR-205-5p	uccuucauuccaccggagucug	NA	NA	2	NA
mmu-miR-181c-5p	aacauucaaccugucggugagu	NA	NA	NA	NA
mmu-miR-27a-5p	agggcuuagcugcuugugagca	NA	NA	NA	NA
mmu-miR-652-3p	aauggcgccacuaggguugug	NA	NA	NA	NA
mmu-miR-17-5p	caaagugcuuacagugcagguag	NA	NA	NA	NA
mmu-miR-147-3p	gugugcggaaaugcuucugcua	NA	NA	2	NA
mmu-miR-30a-3p	cuuucagucggauguuugcagc	NA	NA	NA	NA
mmu-miR-30c-5p	uguaaacauccuacacucucagc	NA	NA	NA	NA
mmu-miR-19b-3p	ugugcaaauccaugcaaaacuga	NA	NA	2	NA
mmu-miR-23a-3p	aucacauugccagggauuucc	NA	NA	2	2
mmu-miR-1839-5p	aagguagauagaacaggucuug	NA	NA	2	NA
mmu-miR-328-3p	cuggcccucucugcccuuccgu	NA	NA	NA	NA
mmu-miR-222-3p	agcuacaucuggcuacugggucu	NA	NA	NA	NA
mmu-miR-194-1-3p	ccaguggagcugcuguuacuuc	NA	NA	NA	NA
mmu-miR-99b-5p	cacccguagaaccgaccuugcg	NA	NA	NA	NA
mmu-miR-1981-5p	guaaaggcugggcuuagacguggc	NA	NA	NA	NA
mmu-miR-200b-5p	caucuuacugggcagcauugga	NA	NA	NA	NA
mmu-miR-8117	gcucguguggaacagaagggg	NA	NA	NA	2
mmu-miR-210-5p	agccacugcccaccgcacacug	NA	NA	2	NA
mmu-miR-1943-5p	aagggaggaucugggcaccugga	NA	NA	NA	NA
mmu-miR-152-3p	ucagugcaugacagaacuugg	NA	NA	NA	NA
mmu-miR-30e-3p	cuuucagucggauguuuacagc	NA	NA	NA	2
mmu-miR-5128	caauuggggcuggcgagauggcu	NA	NA	NA	NA
mmu-miR-378b	cuggacuuggagucagaaga	NA	NA	2	NA
mmu-miR-23b-3p	aucacauugccagggauuacc	NA	NA	NA	NA
mmu-miR-185-5p	uggagagaaaggcaguuccuga	NA	NA	2	NA
mmu-miR-142a-5p	cauaaaguagaaagcacuacu	NA	NA	2	NA
mmu-miR-378a-5p	cuccugacuccagguccugugu	NA	NA	NA	NA
mmu-miR-29a-3p	uagcaccaucugaaaucgguua	NA	NA	NA	NA
mmu-miR-21a-3p	caacagcagucgaugggcuguc	NA	NA	NA	NA
mmu-miR-101b-3p	guacaguacugugauagcu	NA	NA	2	2
mmu-miR-184-3p	uggacggagaacugauaagggu	NA	NA	NA	NA
mmu-miR-6238	uuauuagucaguggaggaaaug	NA	NA	NA	NA
mmu-miR-24-2-5p	gugccuacugagcugaaacagu	NA	NA	1	NA
mmu-miR-340-5p	uuauaaagcaaugagacugauu	NA	NA	NA	NA
mmu-miR-7a-5p	uggaagacuagugauuuuguugu	NA	TMUE_LG1_17032_miR-7-5p:0	2	0
mmu-miR-1198-5p	uauguguuccuggcuggcuugg	NA	NA	NA	NA
mmu-miR-130a-3p	cagugcaauguuaaaagggcau	NA	NA	NA	NA
mmu-miR-1968-5p	ugcagcuguuaaggaugguggacu	NA	NA	NA	NA
mmu-miR-10a-3p	caaauucguaucuaggggaaua	NA	NA	NA	NA
mmu-miR-1a-3p	uggaauguaaagaaguauguau	NA	TMUE_LG1_21020_miR-1-3p:1	1	1
mmu-let-7e-5p	ugagguaggagguuguauaguu	hpo-let-7-5p:1	TMUE_LG2_39319_let-7-5p:1	1	1
mmu-miR-92b-3p	uauugcacucgucccggccucc	NA	NA	NA	NA
mmu-miR-101a-3p	uacaguacugugauaacugaa	NA	NA	NA	NA
mmu-miR-127-3p	ucggauccgucugagcuuggcu	NA	NA	NA	NA
mmu-miR-148a-5p	aaaguucugagacacuccgacu	NA	NA	NA	NA
mmu-miR-7b-5p	uggaagacuugugauuuuguuguu	NA	TMUE_LG1_17032_miR-7-5p:1	NA	1
mmu-miR-3473a	uggagagauggcucagca	NA	NA	1	2
mmu-miR-203b-3p	uugaacugucaagaaccacugg	NA	NA	NA	NA
mmu-miR-324-5p	cgcauccccuagggcauuggugu	NA	NA	NA	NA
mmu-miR-872-5p	aagguuacuuguuaguucagg	NA	NA	NA	NA
mmu-miR-3968	cgaaucccacuccagacacca	NA	NA	NA	NA
mmu-miR-5114	acuggagacggaagcugcaaga	NA	NA	NA	NA
mmu-miR-128-3p	ucacagugaaccggucucuuu	NA	NA	2	NA
mmu-miR-690	aaaggcuaggcucacaaccaaa	NA	NA	NA	NA
mmu-miR-17-3p	acugcagugagggcacuuguag	NA	NA	1	NA
mmu-miR-425-3p	aucgggaaugucguguccgcc	NA	NA	NA	NA
mmu-miR-1195	ugaguucgaggccagccugcuca	NA	NA	NA	NA
mmu-let-7d-3p	cuauacgaccugcugccuuucu	NA	NA	NA	NA
mmu-miR-5124a	gguccagugacuaagagcau	NA	NA	2	NA
mmu-miR-34a-5p	uggcagugucuuagcugguugu	NA	NA	NA	NA
mmu-miR-301a-3p	cagugcaauaguauugucaaagc	NA	NA	NA	NA
mmu-miR-421-3p	aucaacagacauuaauugggcgc	NA	NA	NA	NA
mmu-miR-30b-5p	uguaaacauccuacacucagcu	NA	NA	NA	NA
mmu-miR-5119	caucucauccuggggcugg	NA	NA	1	NA
mmu-miR-6239	uagcguuggaucacucggug	NA	NA	NA	NA
mmu-miR-7011-5p	aggaggaugggagagggaggugu	NA	NA	NA	NA
mmu-miR-20a-5p	uaaagugcuuauagugcagguag	NA	NA	NA	NA
mmu-miR-574-3p	cacgcucaugcacacacccaca	NA	NA	2	NA
